# Supplementary material for: Proteomic Alterations and Novel Markers of Neurotoxic Reactive Astrocytes in Human Induced Pluripotent Stem Cell Models
Source: Front Mol Neurosci. 2022 May 3;15:870085. doi: 10.3389/fnmol.2022.870085 (PMC9113221; doi:10.3389/fnmol.2022.870085)
Supplement: Supplementary Table 1 — List of DE proteins from whole proteome analysis. [file Table_1.XLSX]

## Sheet: Sheet1
Protein group number	Protein accession number	Protein Description	Gene Name	Peptide-spectrum matches	Total Peptides	Pct. coverage	p-value (TIC/Unstim)	FDR (TIC/Unstim)	Log2Fold (TIC/Unstim)
SJPG0115619.001	sp|P09912|IFI6_HUMAN	Interferon alpha-inducible protein 6 OS=Homo sapiens OX=9606 GN=IFI6 PE=1 SV=2	IFI6	1	1	10	0.00108951	0.0184454	6.39942
SJPG0103057.001	sp|P20591|MX1_HUMAN	Interferon-induced GTP-binding protein Mx1 OS=Homo sapiens OX=9606 GN=MX1 PE=1 SV=4	MX1	560	56	69.64	5.49791e-09	6.50525e-06	4.03123
SJPG0116671.001	sp|Q5VXI9|LIPN_HUMAN	Lipase member N OS=Homo sapiens OX=9606 GN=LIPN PE=2 SV=2	LIPN	2	1	1.51	8.30164e-10	2.54223e-06	3.69999
SJPG0103756.001	sp|P05362|ICAM1_HUMAN	Intercellular adhesion molecule 1 OS=Homo sapiens OX=9606 GN=ICAM1 PE=1 SV=2	ICAM1	177	31	44.92	2.60224e-09	4.51011e-06	3.40524
SJPG0105180.001	sp|P32455|GBP1_HUMAN	Guanylate-binding protein 1 OS=Homo sapiens OX=9606 GN=GBP1 PE=1 SV=2	GBP1	296	46	50.34	4.53e-08	2.09739e-05	3.14853
SJPG0104745.001	sp|P09914|IFIT1_HUMAN	Interferon-induced protein with tetratricopeptide repeats 1 OS=Homo sapiens OX=9606 GN=IFIT1 PE=1 SV=2	IFIT1	242	41	66.53	2.28719e-08	1.28191e-05	3.11878
SJPG0110323.001	sp|P29374|ARI4A_HUMAN	AT-rich interactive domain-containing protein 4A OS=Homo sapiens OX=9606 GN=ARID4A PE=1 SV=3	ARID4A	15	5	2.94	1.17433e-05	0.000769561	3.1162
SJPG0110546.001	sp|P20592|MX2_HUMAN	Interferon-induced GTP-binding protein Mx2 OS=Homo sapiens OX=9606 GN=MX2 PE=1 SV=1	MX2	135	18	26.01	8.27621e-09	8.01212e-06	3.03884
SJPG0112980.001	sp|P02778|CXL10_HUMAN	C-X-C motif chemokine 10 OS=Homo sapiens OX=9606 GN=CXCL10 PE=1 SV=2	CXCL10	34	8	47.95	5.40239e-05	0.00231044	3.02364
SJPG0111813.001	tr|H0YKW5|H0YKW5_HUMAN	Chromosome 15 open reading frame 48 (Fragment) OS=Homo sapiens OX=9606 GN=C15orf48 PE=1 SV=1	C15orf48	12	3	18.18	2.05269e-07	5.46477e-05	3.02333
SJPG0104843.001	sp|O14879|IFIT3_HUMAN	Interferon-induced protein with tetratricopeptide repeats 3 OS=Homo sapiens OX=9606 GN=IFIT3 PE=1 SV=1	IFIT3	178	29	55.71	2.96467e-09	4.51011e-06	2.94
SJPG0100516.001	sp|P04179|SODM_HUMAN	Superoxide dismutase [Mn], mitochondrial OS=Homo sapiens OX=9606 GN=SOD2 PE=1 SV=3	SOD2	172	13	49.1	3.59969e-08	1.90422e-05	2.90364
SJPG0107569.001	sp|P30511|HLAF_HUMAN	HLA class I histocompatibility antigen, alpha chain F OS=Homo sapiens OX=9606 GN=HLA-F PE=1 SV=3	HLA-F	1	1	6.94	1.10472e-05	0.000737881	2.75058
SJPG0104078.001	sp|Q99616|CCL13_HUMAN	C-C motif chemokine 13 OS=Homo sapiens OX=9606 GN=CCL13 PE=1 SV=1	CCL13	3	1	7.14	2.12217e-06	0.000237885	2.68617
SJPG0117922.001	sp|Q9C002|NMES1_HUMAN	Normal mucosa of esophagus-specific gene 1 protein OS=Homo sapiens OX=9606 GN=NMES1 PE=2 SV=1	NMES1	16	4	51.8	6.56963e-07	0.000117118	2.64593
SJPG0112303.001	sp|P13500|CCL2_HUMAN	C-C motif chemokine 2 OS=Homo sapiens OX=9606 GN=CCL2 PE=1 SV=1	CCL2	13	3	24.24	2.67593e-06	0.000271391	2.51056
SJPG0109329.001	sp|P25774|CATS_HUMAN	Cathepsin S OS=Homo sapiens OX=9606 GN=CTSS PE=1 SV=3	CTSS	13	7	23.87	1.0039e-07	3.56352e-05	2.50335
SJPG0110347.001	sp|Q03169|TNAP2_HUMAN	Tumor necrosis factor alpha-induced protein 2 OS=Homo sapiens OX=9606 GN=TNFAIP2 PE=1 SV=2	TNFAIP2	111	31	46.18	2.89685e-06	0.000288304	2.49337
SJPG0106622.001	sp|P09913|IFIT2_HUMAN	Interferon-induced protein with tetratricopeptide repeats 2 OS=Homo sapiens OX=9606 GN=IFIT2 PE=1 SV=1	IFIT2	83	26	51.06	6.58494e-06	0.000504482	2.48368
SJPG0105732.001	sp|Q8TCT1|PHOP1_HUMAN	Phosphoethanolamine/phosphocholine phosphatase OS=Homo sapiens OX=9606 GN=PHOSPHO1 PE=1 SV=1	PHOSPHO1	1	1	2.62	1.60877e-08	1.13722e-05	2.46361
SJPG0112981.001	sp|O14625|CXL11_HUMAN	C-X-C motif chemokine 11 OS=Homo sapiens OX=9606 GN=CXCL11 PE=1 SV=1	CXCL11	4	2	15.96	0.00011894	0.0039335	2.4444
SJPG0121342.001	sp|Q13077|TRAF1_HUMAN	TNF receptor-associated factor 1 OS=Homo sapiens OX=9606 GN=TRAF1 PE=1 SV=1	TRAF1	23	8	23.32	2.27805e-11	2.42589e-07	2.42462
SJPG0110705.001	sp|Q9BYX4|IFIH1_HUMAN	Interferon-induced helicase C domain-containing protein 1 OS=Homo sapiens OX=9606 GN=IFIH1 PE=1 SV=3	IFIH1	64	29	28.39	1.44364e-07	4.39236e-05	2.38223
SJPG0104375.001	sp|P05161|ISG15_HUMAN	Ubiquitin-like protein ISG15 OS=Homo sapiens OX=9606 GN=ISG15 PE=1 SV=5	ISG15	93	8	44.85	9.26103e-08	3.40071e-05	2.35278
SJPG0124401.001	tr|A0A5C2GB79|A0A5C2GB79_HUMAN	IGH + IGL c441_heavy_IGHV3-30_IGHD1-14_IGHJ3 (Fragment) OS=Homo sapiens OX=9606 PE=2 SV=1	NA	1	1	20.51	8.64275e-06	0.000613578	2.34983
SJPG0106120.001	sp|P00736|C1R_HUMAN	Complement C1r subcomponent OS=Homo sapiens OX=9606 GN=C1R PE=1 SV=2	C1R	1	1	0.99	9.75954e-05	0.0034993	2.29156
SJPG0104733.001	sp|Q10589|BST2_HUMAN	Bone marrow stromal antigen 2 OS=Homo sapiens OX=9606 GN=BST2 PE=1 SV=1	BST2	36	6	21.67	4.9678e-08	2.20426e-05	2.28947
SJPG0101661.001	sp|P23381|SYWC_HUMAN	Tryptophan--tRNA ligase, cytoplasmic OS=Homo sapiens OX=9606 GN=WARS1 PE=1 SV=2	WARS1	352	41	65.18	1.92225e-08	1.13722e-05	2.2771
SJPG0101952.001	sp|P42224|STAT1_HUMAN	Signal transducer and activator of transcription 1-alpha/beta OS=Homo sapiens OX=9606 GN=STAT1 PE=1 SV=2	STAT1	465	60	56.93	1.19365e-09	2.54223e-06	2.25511
SJPG0115601.001	sp|O75144|ICOSL_HUMAN	ICOS ligand OS=Homo sapiens OX=9606 GN=ICOSLG PE=1 SV=2	ICOSLG	5	3	8.61	7.19544e-10	2.54223e-06	2.25377
SJPG0107736.001	sp|Q9H0R5|GBP3_HUMAN	Guanylate-binding protein 3 OS=Homo sapiens OX=9606 GN=GBP3 PE=1 SV=3	GBP3	75	14	14.62	6.62561e-07	0.000117118	2.23631
SJPG0112979.001	sp|P09341|GROA_HUMAN	Growth-regulated alpha protein OS=Homo sapiens OX=9606 GN=CXCL1 PE=1 SV=1	CXCL1	5	4	36.45	1.63855e-05	0.000984367	2.22297
SJPG0109058.001	sp|P29728|OAS2_HUMAN	2'-5'-oligoadenylate synthase 2 OS=Homo sapiens OX=9606 GN=OAS2 PE=1 SV=3	OAS2	24	15	22.25	2.65782e-07	6.53739e-05	2.21983
SJPG0112316.001	sp|P13501|CCL5_HUMAN	C-C motif chemokine 5 OS=Homo sapiens OX=9606 GN=CCL5 PE=1 SV=3	CCL5	5	4	30.77	1.08564e-05	0.000736367	2.19916
SJPG0106586.001	sp|Q15043|S39AE_HUMAN	Metal cation symporter ZIP14 OS=Homo sapiens OX=9606 GN=SLC39A14 PE=1 SV=3	SLC39A14	29	6	11.18	3.47768e-09	4.62922e-06	2.18268
SJPG0108737.001	sp|P02745|C1QA_HUMAN	Complement C1q subcomponent subunit A OS=Homo sapiens OX=9606 GN=C1QA PE=1 SV=2	C1QA	2	1	4.08	2.00125e-05	0.00112758	2.17644
SJPG0118095.001	sp|P00973|OAS1_HUMAN	2'-5'-oligoadenylate synthase 1 OS=Homo sapiens OX=9606 GN=OAS1 PE=1 SV=4	OAS1	32	11	30.5	2.55373e-06	0.000264026	2.14091
SJPG0107216.001	sp|P32456|GBP2_HUMAN	Guanylate-binding protein 2 OS=Homo sapiens OX=9606 GN=GBP2 PE=1 SV=3	GBP2	81	29	37.22	1.6361e-06	0.000202781	2.08884
SJPG0110823.001	sp|Q7Z7A1|CNTRL_HUMAN	Centriolin OS=Homo sapiens OX=9606 GN=CNTRL PE=1 SV=2	CNTRL	15	5	1.68	7.03922e-07	0.000118985	2.08854
SJPG0113016.001	sp|Q16678|CP1B1_HUMAN	Cytochrome P450 1B1 OS=Homo sapiens OX=9606 GN=CYP1B1 PE=1 SV=2	CYP1B1	33	15	23.57	0.000239571	0.0064781	2.07387
SJPG0112988.001	sp|P10145|IL8_HUMAN	Interleukin-8 OS=Homo sapiens OX=9606 GN=CXCL8 PE=1 SV=1	CXCL8	5	2	23.23	1.06008e-05	0.00072364	2.05465
SJPG0108567.001	sp|Q8N6Q1|TMC5A_HUMAN	Transmembrane and coiled-coil domain-containing protein 5A OS=Homo sapiens OX=9606 GN=TMCO5A PE=1 SV=2	TMCO5A	1	1	2.08	1.86162e-08	1.13722e-05	2.0506
SJPG0104530.001	sp|O00182|LEG9_HUMAN	Galectin-9 OS=Homo sapiens OX=9606 GN=LGALS9 PE=1 SV=2	LGALS9	1	1	3.38	1.68931e-05	0.000999417	2.04482
SJPG0108312.001	sp|P36222|CH3L1_HUMAN	Chitinase-3-like protein 1 OS=Homo sapiens OX=9606 GN=CHI3L1 PE=1 SV=2	CHI3L1	15	7	20.89	0.00237207	0.0316147	2.02006
SJPG0115971.001	sp|Q92985|IRF7_HUMAN	Interferon regulatory factor 7 OS=Homo sapiens OX=9606 GN=IRF7 PE=1 SV=2	IRF7	4	3	4.77	2.09817e-05	0.00116981	1.97332
SJPG0113947.001	sp|Q96J88|ESIP1_HUMAN	Epithelial-stromal interaction protein 1 OS=Homo sapiens OX=9606 GN=EPSTI1 PE=2 SV=2	EPSTI1	2	2	4.72	7.91269e-07	0.000126638	1.95255
SJPG0110887.001	sp|O15015|ZN646_HUMAN	Zinc finger protein 646 OS=Homo sapiens OX=9606 GN=ZNF646 PE=1 SV=2	ZNF646	1	1	0.55	0.0106241	0.0837119	1.94128
SJPG0105927.001	sp|O95786|DDX58_HUMAN	Antiviral innate immune response receptor RIG-I OS=Homo sapiens OX=9606 GN=DDX58 PE=1 SV=2	DDX58	102	41	40.32	3.78206e-08	1.90422e-05	1.93074
SJPG0104261.001	sp|P02747|C1QC_HUMAN	Complement C1q subcomponent subunit C OS=Homo sapiens OX=9606 GN=C1QC PE=1 SV=3	C1QC	4	3	16.33	2.40846e-05	0.00129534	1.92266
SJPG0103195.001	sp|Q5EBM0|CMPK2_HUMAN	UMP-CMP kinase 2, mitochondrial OS=Homo sapiens OX=9606 GN=CMPK2 PE=1 SV=3	CMPK2	27	12	30.73	9.19105e-08	3.40071e-05	1.90778
SJPG0107443.001	sp|Q9Y6K5|OAS3_HUMAN	2'-5'-oligoadenylate synthase 3 OS=Homo sapiens OX=9606 GN=OAS3 PE=1 SV=3	OAS3	38	20	19.04	2.13697e-05	0.0011791	1.90581
SJPG0115895.001	sp|Q96RQ9|OXLA_HUMAN	L-amino-acid oxidase OS=Homo sapiens OX=9606 GN=IL4I1 PE=1 SV=1	IL4I1	12	7	12.17	1.0223e-06	0.000143242	1.88381
SJPG0120050.001	sp|Q8IY34|S15A3_HUMAN	Solute carrier family 15 member 3 OS=Homo sapiens OX=9606 GN=SLC15A3 PE=1 SV=2	SLC15A3	5	3	3.79	6.3068e-05	0.00259269	1.879
SJPG0109242.001	sp|P19320|VCAM1_HUMAN	Vascular cell adhesion protein 1 OS=Homo sapiens OX=9606 GN=VCAM1 PE=1 SV=1	VCAM1	82	28	35.45	7.24825e-08	3.02427e-05	1.87897
SJPG0105116.001	sp|P02795|MT2_HUMAN	Metallothionein-2 OS=Homo sapiens OX=9606 GN=MT2A PE=1 SV=1	MT2A	68	5	67.2	1.53915e-08	1.13722e-05	1.79735
SJPG0122344.001	sp|P26651|TTP_HUMAN	mRNA decay activator protein ZFP36 OS=Homo sapiens OX=9606 GN=ZFP36 PE=1 SV=1	ZFP36	3	1	2.15	7.043e-06	0.000524124	1.79563
SJPG0112400.001	sp|P25942|TNR5_HUMAN	Tumor necrosis factor receptor superfamily member 5 OS=Homo sapiens OX=9606 GN=CD40 PE=1 SV=1	CD40	1	1	3.25	4.5288e-06	0.000388929	1.79132
SJPG0102785.001	sp|P21980|TGM2_HUMAN	Protein-glutamine gamma-glutamyltransferase 2 OS=Homo sapiens OX=9606 GN=TGM2 PE=1 SV=2	TGM2	86	24	34.79	0.00053153	0.0112307	1.78297
SJPG0108823.001	sp|Q15646|OASL_HUMAN	2'-5'-oligoadenylate synthase-like protein OS=Homo sapiens OX=9606 GN=OASL PE=1 SV=2	OASL	20	14	33.07	4.98526e-05	0.00219372	1.7803
SJPG0101917.001	sp|P00966|ASSY_HUMAN	Argininosuccinate synthase OS=Homo sapiens OX=9606 GN=ASS1 PE=1 SV=2	ASS1	33	16	30.82	5.26714e-05	0.00227084	1.77018
SJPG0120958.001	sp|P48307|TFPI2_HUMAN	Tissue factor pathway inhibitor 2 OS=Homo sapiens OX=9606 GN=TFPI2 PE=1 SV=1	TFPI2	13	7	38.72	8.50158e-07	0.000129333	1.76661
SJPG0117613.001	sp|P04733|MT1F_HUMAN	Metallothionein-1F OS=Homo sapiens OX=9606 GN=MT1F PE=1 SV=1	MT1F	6	2	32.78	1.40181e-06	0.000182047	1.7517
SJPG0108032.001	sp|P80217|IN35_HUMAN	Interferon-induced 35 kDa protein OS=Homo sapiens OX=9606 GN=IFI35 PE=1 SV=5	IFI35	22	12	48.25	2.46111e-06	0.000262083	1.72121
SJPG0117462.001	sp|P09237|MMP7_HUMAN	Matrilysin OS=Homo sapiens OX=9606 GN=MMP7 PE=1 SV=1	MMP7	10	5	16.85	0.000578376	0.0118274	1.71996
SJPG0110248.001	sp|Q96PP8|GBP5_HUMAN	Guanylate-binding protein 5 OS=Homo sapiens OX=9606 GN=GBP5 PE=1 SV=1	GBP5	19	9	13.99	6.05788e-05	0.00251994	1.71422
SJPG0105849.001	sp|Q86XP1|DGKH_HUMAN	Diacylglycerol kinase eta OS=Homo sapiens OX=9606 GN=DGKH PE=1 SV=1	DGKH	4	3	2.3	3.93397e-08	1.90422e-05	1.7064
SJPG0114623.001	sp|P15408|FOSL2_HUMAN	Fos-related antigen 2 OS=Homo sapiens OX=9606 GN=FOSL2 PE=1 SV=1	FOSL2	7	5	21.47	2.70061e-07	6.53739e-05	1.67976
SJPG0115253.001	sp|Q9BYK8|HELZ2_HUMAN	Helicase with zinc finger domain 2 OS=Homo sapiens OX=9606 GN=HELZ2 PE=1 SV=6	HELZ2	65	47	21.33	1.9626e-06	0.000227171	1.67028
SJPG0101032.001	sp|P28838|AMPL_HUMAN	Cytosol aminopeptidase OS=Homo sapiens OX=9606 GN=LAP3 PE=1 SV=3	LAP3	367	42	72.83	7.86559e-08	3.10225e-05	1.65952
SJPG0107186.001	sp|Q8NBI5|S43A3_HUMAN	Solute carrier family 43 member 3 OS=Homo sapiens OX=9606 GN=SLC43A3 PE=1 SV=2	SLC43A3	4	3	4.48	1.63764e-06	0.000202781	1.6508
SJPG0113971.001	tr|Q14274|Q14274_HUMAN	ERV8 protein (Fragment) OS=Homo sapiens OX=9606 GN=ERV8 PE=4 SV=1	ERV8	3	1	9.68	6.37725e-07	0.000117118	1.63789
SJPG0101156.001	sp|P31431|SDC4_HUMAN	Syndecan-4 OS=Homo sapiens OX=9606 GN=SDC4 PE=1 SV=2	SDC4	7	3	18.18	1.36824e-07	4.39236e-05	1.62535
SJPG0109316.001	sp|Q8IVU3|HERC6_HUMAN	Probable E3 ubiquitin-protein ligase HERC6 OS=Homo sapiens OX=9606 GN=HERC6 PE=1 SV=2	HERC6	9	8	6.16	2.06498e-06	0.000236452	1.61604
SJPG0114821.001	sp|Q8N8V2|GBP7_HUMAN	Guanylate-binding protein 7 OS=Homo sapiens OX=9606 GN=GBP7 PE=1 SV=2	GBP7	13	4	4.39	0.000128209	0.00411234	1.61392
SJPG0115260.001	sp|Q9UII4|HERC5_HUMAN	E3 ISG15--protein ligase HERC5 OS=Homo sapiens OX=9606 GN=HERC5 PE=1 SV=2	HERC5	15	9	9.18	3.87679e-07	8.78382e-05	1.60248
SJPG0115618.001	sp|Q53G44|IF44L_HUMAN	Interferon-induced protein 44-like OS=Homo sapiens OX=9606 GN=IFI44L PE=2 SV=3	IFI44L	5	5	16.15	0.00303442	0.0370994	1.59912
SJPG0106821.001	sp|P13284|GILT_HUMAN	Gamma-interferon-inducible lysosomal thiol reductase OS=Homo sapiens OX=9606 GN=IFI30 PE=1 SV=3	IFI30	3	2	8	0.00322473	0.0382332	1.59663
SJPG0103432.001	sp|P61769|B2MG_HUMAN	Beta-2-microglobulin OS=Homo sapiens OX=9606 GN=B2M PE=1 SV=1	B2M	93	8	39.49	1.33683e-06	0.000175752	1.59149
SJPG0105074.001	sp|P80297|MT1X_HUMAN	Metallothionein-1X OS=Homo sapiens OX=9606 GN=MT1X PE=1 SV=1	MT1X	57	4	67.2	1.77148e-08	1.13722e-05	1.58316
SJPG0102179.001	sp|P13640|MT1G_HUMAN	Metallothionein-1G OS=Homo sapiens OX=9606 GN=MT1G PE=1 SV=2	MT1G	56	3	33.87	1.64897e-08	1.13722e-05	1.57741
SJPG0109607.001	sp|Q00653|NFKB2_HUMAN	Nuclear factor NF-kappa-B p100 subunit OS=Homo sapiens OX=9606 GN=NFKB2 PE=1 SV=4	NFKB2	68	33	34.56	4.34872e-06	0.0003765	1.57189
SJPG0119335.001	sp|P35354|PGH2_HUMAN	Prostaglandin G/H synthase 2 OS=Homo sapiens OX=9606 GN=PTGS2 PE=1 SV=2	PTGS2	11	7	14.24	0.000724694	0.0138905	1.54831
SJPG0104326.001	sp|P29590|PML_HUMAN	Protein PML OS=Homo sapiens OX=9606 GN=PML PE=1 SV=3	PML	115	40	41.38	7.38389e-08	3.02427e-05	1.52386
SJPG0122345.001	sp|Q07352|TISB_HUMAN	mRNA decay activator protein ZFP36L1 OS=Homo sapiens OX=9606 GN=ZFP36L1 PE=1 SV=1	ZFP36L1	32	11	30.18	1.25412e-06	0.000169052	1.51055
SJPG0101417.001	sp|Q9BQE5|APOL2_HUMAN	Apolipoprotein L2 OS=Homo sapiens OX=9606 GN=APOL2 PE=1 SV=1	APOL2	53	13	27.6	3.39862e-06	0.000326053	1.50854
SJPG0103363.001	sp|P02746|C1QB_HUMAN	Complement C1q subcomponent subunit B OS=Homo sapiens OX=9606 GN=C1QB PE=1 SV=3	C1QB	6	4	16.2	6.33017e-05	0.00259269	1.48337
SJPG0108890.001	sp|Q03518|TAP1_HUMAN	Antigen peptide transporter 1 OS=Homo sapiens OX=9606 GN=TAP1 PE=1 SV=2	TAP1	61	18	26.11	8.47459e-07	0.000129333	1.45031
SJPG0121253.001	sp|P01375|TNFA_HUMAN	Tumor necrosis factor OS=Homo sapiens OX=9606 GN=TNF PE=1 SV=1	TNF	3	3	16.74	1.69327e-07	4.74516e-05	1.44969
SJPG0108017.001	sp|Q9NZQ7|PD1L1_HUMAN	Programmed cell death 1 ligand 1 OS=Homo sapiens OX=9606 GN=CD274 PE=1 SV=1	CD274	12	7	25.17	7.64135e-09	8.01212e-06	1.44853
SJPG0108563.001	sp|Q9HB58|SP110_HUMAN	Sp110 nuclear body protein OS=Homo sapiens OX=9606 GN=SP110 PE=1 SV=5	SP110	14	11	14.51	1.42921e-07	4.39236e-05	1.44609
SJPG0100124.001	sp|P04264|K2C1_HUMAN	Keratin, type II cytoskeletal 1 OS=Homo sapiens OX=9606 GN=KRT1 PE=1 SV=6	KRT1	895	77	69.1	0.00603713	0.0570897	1.44439
SJPG0105196.001	sp|O60462|NRP2_HUMAN	Neuropilin-2 OS=Homo sapiens OX=9606 GN=NRP2 PE=1 SV=3	NRP2	117	40	42.1	5.65592e-06	0.00046288	1.43969
SJPG0119501.001	sp|Q01201|RELB_HUMAN	Transcription factor RelB OS=Homo sapiens OX=9606 GN=RELB PE=1 SV=2	RELB	25	12	31.43	1.00475e-08	8.91629e-06	1.42731
SJPG0121254.001	sp|P21580|TNAP3_HUMAN	Tumor necrosis factor alpha-induced protein 3 OS=Homo sapiens OX=9606 GN=TNFAIP3 PE=1 SV=1	TNFAIP3	13	11	15.06	3.17116e-06	0.000311338	1.4127
SJPG0106375.001	sp|O15162|PLS1_HUMAN	Phospholipid scramblase 1 OS=Homo sapiens OX=9606 GN=PLSCR1 PE=1 SV=1	PLSCR1	13	4	14.46	5.11896e-07	0.000102852	1.39757
SJPG0111301.001	sp|Q9HC16|ABC3G_HUMAN	DNA dC->dU-editing enzyme APOBEC-3G OS=Homo sapiens OX=9606 GN=APOBEC3G PE=1 SV=1	APOBEC3G	6	4	10.16	1.48183e-06	0.00019012	1.39567
SJPG0105601.001	sp|Q03519|TAP2_HUMAN	Antigen peptide transporter 2 OS=Homo sapiens OX=9606 GN=TAP2 PE=1 SV=1	TAP2	72	22	30.32	1.10866e-05	0.000737881	1.38343
SJPG0100623.001	sp|P35527|K1C9_HUMAN	Keratin, type I cytoskeletal 9 OS=Homo sapiens OX=9606 GN=KRT9 PE=1 SV=3	KRT9	832	52	66.13	0.0267231	0.148293	1.38052
SJPG0104881.001	sp|P28907|CD38_HUMAN	ADP-ribosyl cyclase/cyclic ADP-ribose hydrolase 1 OS=Homo sapiens OX=9606 GN=CD38 PE=1 SV=2	CD38	52	16	43.33	7.27848e-05	0.00286823	1.37112
SJPG0105424.001	sp|Q00978|IRF9_HUMAN	Interferon regulatory factor 9 OS=Homo sapiens OX=9606 GN=IRF9 PE=1 SV=1	IRF9	21	13	35.11	7.58145e-07	0.000126148	1.36311
SJPG0108393.001	sp|Q8TF65|GIPC2_HUMAN	PDZ domain-containing protein GIPC2 OS=Homo sapiens OX=9606 GN=GIPC2 PE=1 SV=1	GIPC2	1	1	1.9	0.00589856	0.0564365	1.36147
SJPG0112978.001	sp|P78423|X3CL1_HUMAN	Fractalkine OS=Homo sapiens OX=9606 GN=CX3CL1 PE=1 SV=1	CX3CL1	8	3	6.3	0.000119744	0.00394785	1.35297
SJPG0105277.001	sp|Q13325|IFIT5_HUMAN	Interferon-induced protein with tetratricopeptide repeats 5 OS=Homo sapiens OX=9606 GN=IFIT5 PE=1 SV=1	IFIT5	89	28	34.44	2.70115e-07	6.53739e-05	1.34674
SJPG0109365.001	sp|Q8IY21|DDX60_HUMAN	Probable ATP-dependent RNA helicase DDX60 OS=Homo sapiens OX=9606 GN=DDX60 PE=1 SV=3	DDX60	12	11	6.13	8.13047e-06	0.000585009	1.31823
SJPG0112986.001	sp|P42830|CXCL5_HUMAN	C-X-C motif chemokine 5 OS=Homo sapiens OX=9606 GN=CXCL5 PE=1 SV=1	CXCL5	2	2	14.91	3.13158e-05	0.00156513	1.30948
SJPG0106585.001	sp|P19971|TYPH_HUMAN	Thymidine phosphorylase OS=Homo sapiens OX=9606 GN=TYMP PE=1 SV=2	TYMP	5	4	9.13	0.000987988	0.0172719	1.30841
SJPG0110678.001	sp|Q86Y38|XYLT1_HUMAN	Xylosyltransferase 1 OS=Homo sapiens OX=9606 GN=XYLT1 PE=1 SV=1	XYLT1	1	1	1.15	1.41061e-07	4.39236e-05	1.30302
SJPG0103455.001	sp|Q99685|MGLL_HUMAN	Monoglyceride lipase OS=Homo sapiens OX=9606 GN=MGLL PE=1 SV=2	MGLL	16	7	31.68	7.69624e-06	0.000557533	1.29912
SJPG0109523.001	sp|Q6ZN66|GBP6_HUMAN	Guanylate-binding protein 6 OS=Homo sapiens OX=9606 GN=GBP6 PE=2 SV=1	GBP6	1	1	1.11	0.0059393	0.0565215	1.29761
SJPG0103127.001	sp|P10321|HLAC_HUMAN	HLA class I histocompatibility antigen, C alpha chain OS=Homo sapiens OX=9606 GN=HLA-C PE=1 SV=3	HLA-C	8	4	14.21	0.0191955	0.120597	1.29052
SJPG0108054.001	sp|Q13287|NMI_HUMAN	N-myc-interactor OS=Homo sapiens OX=9606 GN=NMI PE=1 SV=2	NMI	40	19	59.61	6.20169e-06	0.000489329	1.2862
SJPG0115979.001	sp|Q96AZ6|ISG20_HUMAN	Interferon-stimulated gene 20 kDa protein OS=Homo sapiens OX=9606 GN=ISG20 PE=1 SV=2	ISG20	19	8	56.9	7.2992e-05	0.00286823	1.28074
SJPG0102313.001	sp|P04732|MT1E_HUMAN	Metallothionein-1E OS=Homo sapiens OX=9606 GN=MT1E PE=1 SV=1	MT1E	25	4	67.2	2.59806e-07	6.53739e-05	1.27773
SJPG0104997.001	sp|P40306|PSB10_HUMAN	Proteasome subunit beta type-10 OS=Homo sapiens OX=9606 GN=PSMB10 PE=1 SV=1	PSMB10	26	7	23.44	8.25723e-06	0.000590143	1.27645
SJPG0119352.001	sp|P26022|PTX3_HUMAN	Pentraxin-related protein PTX3 OS=Homo sapiens OX=9606 GN=PTX3 PE=1 SV=3	PTX3	27	9	30.71	1.09981e-07	3.77803e-05	1.27598
SJPG0109245.001	sp|Q63HN8|RN213_HUMAN	E3 ubiquitin-protein ligase RNF213 OS=Homo sapiens OX=9606 GN=RNF213 PE=1 SV=3	RNF213	207	120	21.8	0.000118102	0.00391796	1.27456
SJPG0112327.001	sp|P24385|CCND1_HUMAN	G1/S-specific cyclin-D1 OS=Homo sapiens OX=9606 GN=CCND1 PE=1 SV=1	CCND1	13	8	21.36	2.38978e-06	0.000257058	1.26959
SJPG0110269.001	sp|Q5H9U9|DDX6L_HUMAN	Probable ATP-dependent RNA helicase DDX60-like OS=Homo sapiens OX=9606 GN=DDX60L PE=2 SV=2	DDX60L	18	16	8.44	1.62369e-05	0.000984367	1.2582
SJPG0109741.001	sp|A4D1B5|GSAP_HUMAN	Gamma-secretase-activating protein OS=Homo sapiens OX=9606 GN=GSAP PE=1 SV=2	GSAP	1	1	1.64	9.50139e-07	0.00013663	1.25759
SJPG0120499.001	sp|P35326|SPR2A_HUMAN	Small proline-rich protein 2A OS=Homo sapiens OX=9606 GN=SPRR2A PE=1 SV=1	SPRR2A	2	2	43.05	0.00994707	0.080369	1.25093
SJPG0109305.001	sp|Q8IYM9|TRI22_HUMAN	E3 ubiquitin-protein ligase TRIM22 OS=Homo sapiens OX=9606 GN=TRIM22 PE=1 SV=1	TRIM22	31	17	32.33	4.21842e-06	0.000371256	1.24844
SJPG0105165.001	sp|Q9BZQ8|NIBA1_HUMAN	Protein Niban 1 OS=Homo sapiens OX=9606 GN=NIBAN1 PE=1 SV=1	NIBAN1	16	13	13.58	4.07354e-07	8.82359e-05	1.24105
SJPG0103588.001	sp|O15533|TPSN_HUMAN	Tapasin OS=Homo sapiens OX=9606 GN=TAPBP PE=1 SV=1	TAPBP	32	7	13.39	2.76758e-05	0.00143766	1.23037
SJPG0112494.001	sp|P17676|CEBPB_HUMAN	CCAAT/enhancer-binding protein beta OS=Homo sapiens OX=9606 GN=CEBPB PE=1 SV=2	CEBPB	13	7	22.03	1.05609e-05	0.00072364	1.22702
SJPG0108685.001	sp|Q68DA7|FMN1_HUMAN	Formin-1 OS=Homo sapiens OX=9606 GN=FMN1 PE=1 SV=3	FMN1	2	1	0.42	1.84939e-06	0.000218824	1.22094
SJPG0108240.001	sp|Q5D862|FILA2_HUMAN	Filaggrin-2 OS=Homo sapiens OX=9606 GN=FLG2 PE=1 SV=1	FLG2	14	6	2.22	0.00430796	0.0462395	1.21796
SJPG0101457.001	sp|Q9Y3Z3|SAMH1_HUMAN	Deoxynucleoside triphosphate triphosphohydrolase SAMHD1 OS=Homo sapiens OX=9606 GN=SAMHD1 PE=1 SV=2	SAMHD1	147	39	54.31	1.56744e-05	0.000978892	1.21633
SJPG0102376.001	sp|P28065|PSB9_HUMAN	Proteasome subunit beta type-9 OS=Homo sapiens OX=9606 GN=PSMB9 PE=1 SV=2	PSMB9	21	6	33.79	6.52647e-05	0.0026426	1.20763
SJPG0110435.001	sp|Q9H0J9|PAR12_HUMAN	Protein mono-ADP-ribosyltransferase PARP12 OS=Homo sapiens OX=9606 GN=PARP12 PE=1 SV=1	PARP12	7	7	10.27	9.17749e-06	0.000647226	1.20715
SJPG0106383.131	tr|Q8NEJ1|Q8NEJ1_HUMAN	Uncharacterized protein OS=Homo sapiens OX=9606 PE=2 SV=1	NA	2	2	7.2	0.00270592	0.0344641	1.19725
SJPG0115968.001	sp|Q15306|IRF4_HUMAN	Interferon regulatory factor 4 OS=Homo sapiens OX=9606 GN=IRF4 PE=1 SV=1	IRF4	5	1	1.33	5.4134e-06	0.000453916	1.19669
SJPG0109474.001	sp|Q08AF3|SLFN5_HUMAN	Schlafen family member 5 OS=Homo sapiens OX=9606 GN=SLFN5 PE=1 SV=1	SLFN5	47	29	31.31	6.88434e-06	0.000523286	1.18458
SJPG0111676.001	sp|Q9C0B6|BRNP2_HUMAN	BMP/retinoic acid-inducible neural-specific protein 2 OS=Homo sapiens OX=9606 GN=BRINP2 PE=2 SV=2	BRINP2	1	1	0.89	7.58772e-05	0.00290653	1.17295
SJPG0121246.001	sp|Q8IU80|TMPS6_HUMAN	Transmembrane protease serine 6 OS=Homo sapiens OX=9606 GN=TMPRSS6 PE=1 SV=3	TMPRSS6	2	1	1.73	0.00433033	0.0463921	1.17006
SJPG0103848.001	sp|Q16666|IF16_HUMAN	Gamma-interferon-inducible protein 16 OS=Homo sapiens OX=9606 GN=IFI16 PE=1 SV=3	IFI16	83	40	47.77	0.00399628	0.0439179	1.16898
SJPG0122031.001	sp|Q9UMW8|UBP18_HUMAN	Ubl carboxyl-terminal hydrolase 18 OS=Homo sapiens OX=9606 GN=USP18 PE=1 SV=1	USP18	5	4	11.02	1.96134e-05	0.00111097	1.1619
SJPG0101666.001	sp|Q9Y6N5|SQOR_HUMAN	Sulfide:quinone oxidoreductase, mitochondrial OS=Homo sapiens OX=9606 GN=SQOR PE=1 SV=1	SQOR	55	23	52.89	0.000162407	0.00492726	1.15654
SJPG0115963.001	sp|O43187|IRAK2_HUMAN	Interleukin-1 receptor-associated kinase-like 2 OS=Homo sapiens OX=9606 GN=IRAK2 PE=1 SV=2	IRAK2	4	4	7.2	1.81178e-07	4.94709e-05	1.1496
SJPG0100380.001	sp|P13645|K1C10_HUMAN	Keratin, type I cytoskeletal 10 OS=Homo sapiens OX=9606 GN=KRT10 PE=1 SV=6	KRT10	313	45	57.19	0.000899544	0.0161382	1.14599
SJPG0100196.001	sp|Q8N126|CADM3_HUMAN	Cell adhesion molecule 3 OS=Homo sapiens OX=9606 GN=CADM3 PE=1 SV=1	CADM3	48	13	41.71	0.00012091	0.00396174	1.1391
SJPG0114898.002	sp|P57773-2|CXA9_HUMAN	Isoform 2 of Gap junction alpha-9 protein OS=Homo sapiens OX=9606 GN=GJA9	GJA9	1	1	1.17	0.000182249	0.00535543	1.1365
SJPG0110384.001	sp|Q460N5|PAR14_HUMAN	Protein mono-ADP-ribosyltransferase PARP14 OS=Homo sapiens OX=9606 GN=PARP14 PE=1 SV=3	PARP14	116	60	34.81	0.000221821	0.00619994	1.13328
SJPG0103776.001	sp|Q14258|TRI25_HUMAN	E3 ubiquitin/ISG15 ligase TRIM25 OS=Homo sapiens OX=9606 GN=TRIM25 PE=1 SV=2	TRIM25	139	37	51.27	4.11667e-06	0.000369312	1.12884
SJPG0111437.001	sp|Q92858|ATOH1_HUMAN	Protein atonal homolog 1 OS=Homo sapiens OX=9606 GN=ATOH1 PE=2 SV=1	ATOH1	1	1	3.11	0.00604709	0.0570897	1.12416
SJPG0106339.001	sp|P29466|CASP1_HUMAN	Caspase-1 OS=Homo sapiens OX=9606 GN=CASP1 PE=1 SV=1	CASP1	11	7	15.84	8.42076e-05	0.00315749	1.12199
SJPG0105331.001	sp|Q6K0P9|IFIX_HUMAN	Pyrin and HIN domain-containing protein 1 OS=Homo sapiens OX=9606 GN=PYHIN1 PE=1 SV=1	PYHIN1	9	4	7.32	0.00924517	0.0763785	1.12133
SJPG0119706.001	sp|Q8WXG1|RSAD2_HUMAN	Radical S-adenosyl methionine domain-containing protein 2 OS=Homo sapiens OX=9606 GN=RSAD2 PE=1 SV=1	RSAD2	3	2	4.71	0.00471057	0.0489223	1.11809
SJPG0110590.001	sp|Q9Y493|ZAN_HUMAN	Zonadhesin OS=Homo sapiens OX=9606 GN=ZAN PE=2 SV=5	ZAN	2	2	0.53	6.50495e-06	0.000504482	1.11528
SJPG0115065.001	sp|Q9NQS5|GPR84_HUMAN	G-protein coupled receptor 84 OS=Homo sapiens OX=9606 GN=GPR84 PE=2 SV=1	GPR84	3	3	4.55	9.09659e-05	0.00332885	1.09984
SJPG0109476.001	sp|Q9H1J7|WNT5B_HUMAN	Protein Wnt-5b OS=Homo sapiens OX=9606 GN=WNT5B PE=2 SV=2	WNT5B	9	6	15.04	0.00161102	0.0240614	1.09918
SJPG0108143.001	sp|P27701|CD82_HUMAN	CD82 antigen OS=Homo sapiens OX=9606 GN=CD82 PE=1 SV=1	CD82	6	4	14.61	0.00012334	0.00399223	1.09742
SJPG0126861.001	tr|Q9NZA4|Q9NZA4_HUMAN	Diferentiation-related protein dif13 OS=Homo sapiens OX=9606 PE=2 SV=1	NA	2	1	2.74	8.55069e-05	0.00319496	1.09361
SJPG0112839.001	sp|Q9UI42|CBPA4_HUMAN	Carboxypeptidase A4 OS=Homo sapiens OX=9606 GN=CPA4 PE=1 SV=2	CPA4	1	1	2.38	0.00027215	0.00701725	1.09327
SJPG0104871.001	sp|P25311|ZA2G_HUMAN	Zinc-alpha-2-glycoprotein OS=Homo sapiens OX=9606 GN=AZGP1 PE=1 SV=2	AZGP1	3	3	13.09	0.00239802	0.031841	1.09007
SJPG0110646.001	sp|Q5VU65|P210L_HUMAN	Nuclear pore membrane glycoprotein 210-like OS=Homo sapiens OX=9606 GN=NUP210L PE=2 SV=1	NUP210L	1	1	0.58	5.12492e-05	0.00223669	1.08669
SJPG0101021.001	sp|P43490|NAMPT_HUMAN	Nicotinamide phosphoribosyltransferase OS=Homo sapiens OX=9606 GN=NAMPT PE=1 SV=1	NAMPT	206	29	52.14	0.00445862	0.0472049	1.08511
SJPG0119760.001	sp|Q99500|S1PR3_HUMAN	Sphingosine 1-phosphate receptor 3 OS=Homo sapiens OX=9606 GN=S1PR3 PE=1 SV=2	S1PR3	6	2	5.29	4.16217e-06	0.000369358	1.08375
SJPG0121010.001	sp|P01033|TIMP1_HUMAN	Metalloproteinase inhibitor 1 OS=Homo sapiens OX=9606 GN=TIMP1 PE=1 SV=1	TIMP1	12	6	37.68	0.000269845	0.00699167	1.07024
SJPG0121256.001	sp|O95379|TFIP8_HUMAN	Tumor necrosis factor alpha-induced protein 8 OS=Homo sapiens OX=9606 GN=TNFAIP8 PE=1 SV=1	TNFAIP8	1	1	3.54	0.000155836	0.00481013	1.06973
SJPG0104228.001	sp|P07948|LYN_HUMAN	Tyrosine-protein kinase Lyn OS=Homo sapiens OX=9606 GN=LYN PE=1 SV=3	LYN	34	14	27.34	7.03068e-05	0.00280411	1.06494
SJPG0109636.001	sp|Q7Z3Y9|K1C26_HUMAN	Keratin, type I cytoskeletal 26 OS=Homo sapiens OX=9606 GN=KRT26 PE=1 SV=2	KRT26	12	3	3.42	0.00180752	0.0260551	1.06479
SJPG0110943.001	sp|P20930|FILA_HUMAN	Filaggrin OS=Homo sapiens OX=9606 GN=FLG PE=1 SV=3	FLG	12	6	2.09	0.00232525	0.0311858	1.05939
SJPG0108135.001	sp|Q53GL7|PAR10_HUMAN	Protein mono-ADP-ribosyltransferase PARP10 OS=Homo sapiens OX=9606 GN=PARP10 PE=1 SV=2	PARP10	7	7	9.37	7.2022e-06	0.000528939	1.05746
SJPG0114961.001	sp|Q9NYA3|GOG6A_HUMAN	Golgin subfamily A member 6A OS=Homo sapiens OX=9606 GN=GOLGA6A PE=1 SV=3	GOLGA6A	1	1	1.15	0.00234269	0.0313409	1.05498
SJPG0101698.001	sp|Q8N490|PNKD_HUMAN	Probable hydrolase PNKD OS=Homo sapiens OX=9606 GN=PNKD PE=1 SV=2	PNKD	5	3	7.01	4.14292e-07	8.82359e-05	1.04856
SJPG0108888.001	sp|P48960|AGRE5_HUMAN	Adhesion G protein-coupled receptor E5 OS=Homo sapiens OX=9606 GN=ADGRE5 PE=1 SV=4	ADGRE5	3	3	4.07	0.0292428	0.1572	1.04366
SJPG0115617.001	sp|Q8TCB0|IFI44_HUMAN	Interferon-induced protein 44 OS=Homo sapiens OX=9606 GN=IFI44 PE=1 SV=2	IFI44	20	9	17.79	0.000688123	0.013545	1.03791
SJPG0108701.001	sp|Q86YZ3|HORN_HUMAN	Hornerin OS=Homo sapiens OX=9606 GN=HRNR PE=1 SV=2	HRNR	74	28	29.89	0.0441894	0.202017	1.02906
SJPG0120340.001	sp|Q9NY99|SNTG2_HUMAN	Gamma-2-syntrophin OS=Homo sapiens OX=9606 GN=SNTG2 PE=1 SV=2	SNTG2	2	1	1.3	1.51444e-05	0.000954275	1.02719
SJPG0118769.007	tr|E7ETC6|E7ETC6_HUMAN	Podoplanin OS=Homo sapiens OX=9606 GN=PDPN PE=1 SV=1	PDPN	1	1	24.84	0.00295721	0.0364061	1.02636
SJPG0114029.001	sp|Q9H8M9|EVA1A_HUMAN	Protein eva-1 homolog A OS=Homo sapiens OX=9606 GN=EVA1A PE=1 SV=1	EVA1A	3	2	16.45	7.27045e-06	0.000530295	1.02537
SJPG0109958.001	sp|P35869|AHR_HUMAN	Aryl hydrocarbon receptor OS=Homo sapiens OX=9606 GN=AHR PE=1 SV=2	AHR	5	5	6.01	0.00127769	0.0205623	1.02157
SJPG0103292.001	sp|P01011|AACT_HUMAN	Alpha-1-antichymotrypsin OS=Homo sapiens OX=9606 GN=SERPINA3 PE=1 SV=2	SERPINA3	1	1	2.36	0.000279233	0.00716518	1.02111
SJPG0112905.001	sp|P09603|CSF1_HUMAN	Macrophage colony-stimulating factor 1 OS=Homo sapiens OX=9606 GN=CSF1 PE=1 SV=2	CSF1	8	6	11.91	6.81879e-07	0.000117118	1.01292
SJPG0119635.001	sp|Q9NV58|RN19A_HUMAN	E3 ubiquitin-protein ligase RNF19A OS=Homo sapiens OX=9606 GN=RNF19A PE=1 SV=3	RNF19A	1	1	1.31	7.22059e-05	0.00286823	1.01152
SJPG0107800.001	sp|P19838|NFKB1_HUMAN	Nuclear factor NF-kappa-B p105 subunit OS=Homo sapiens OX=9606 GN=NFKB1 PE=1 SV=2	NFKB1	58	23	24.07	1.33427e-05	0.000850816	1.00847
SJPG0106950.001	sp|P19474|RO52_HUMAN	E3 ubiquitin-protein ligase TRIM21 OS=Homo sapiens OX=9606 GN=TRIM21 PE=1 SV=1	TRIM21	41	17	33.68	5.52962e-06	0.000460038	1.00745
SJPG0119795.001	sp|Q6UWP8|SBSN_HUMAN	Suprabasin OS=Homo sapiens OX=9606 GN=SBSN PE=1 SV=2	SBSN	1	1	1.19	0.00167985	0.02471	1.00406
SJPG0110581.001	sp|Q8TDB6|DTX3L_HUMAN	E3 ubiquitin-protein ligase DTX3L OS=Homo sapiens OX=9606 GN=DTX3L PE=1 SV=1	DTX3L	67	32	42.84	0.000658964	0.0131657	0.995163
SJPG0107686.001	sp|P78410|BT3A2_HUMAN	Butyrophilin subfamily 3 member A2 OS=Homo sapiens OX=9606 GN=BTN3A2 PE=1 SV=2	BTN3A2	12	7	18.86	9.62276e-07	0.00013663	0.982936
SJPG0105452.001	sp|P13747|HLAE_HUMAN	HLA class I histocompatibility antigen, alpha chain E OS=Homo sapiens OX=9606 GN=HLA-E PE=1 SV=4	HLA-E	5	4	10.89	0.000355865	0.00851596	0.982097
SJPG0108561.001	sp|P30793|GCH1_HUMAN	GTP cyclohydrolase 1 OS=Homo sapiens OX=9606 GN=GCH1 PE=1 SV=1	GCH1	8	6	16.4	0.00436184	0.0465423	0.97039
SJPG0110253.001	sp|Q9Y4K0|LOXL2_HUMAN	Lysyl oxidase homolog 2 OS=Homo sapiens OX=9606 GN=LOXL2 PE=1 SV=1	LOXL2	40	18	23.13	3.93046e-06	0.000367154	0.964108
SJPG0111520.001	sp|P15291|B4GT1_HUMAN	Beta-1,4-galactosyltransferase 1 OS=Homo sapiens OX=9606 GN=B4GALT1 PE=1 SV=5	B4GALT1	6	5	14.57	3.90731e-06	0.000367154	0.963994
SJPG0117277.001	sp|A0A087WXM9|MEIKN_HUMAN	Meiosis-specific kinetochore protein OS=Homo sapiens OX=9606 GN=MEIKIN PE=2 SV=2	MEIKIN	1	1	3.49	0.000288096	0.00732203	0.960544
SJPG0108037.001	sp|Q15517|CDSN_HUMAN	Corneodesmosin OS=Homo sapiens OX=9606 GN=CDSN PE=1 SV=3	CDSN	8	3	6.81	0.0149841	0.103559	0.960218
SJPG0122500.005	tr|Q59FS2|Q59FS2_HUMAN	ZNF589 protein variant (Fragment) OS=Homo sapiens OX=9606 PE=4 SV=1	NA	1	1	0.99	0.000513998	0.0108976	0.959862
SJPG0102632.001	sp|P02533|K1C14_HUMAN	Keratin, type I cytoskeletal 14 OS=Homo sapiens OX=9606 GN=KRT14 PE=1 SV=4	KRT14	191	42	59.53	0.00276774	0.0348801	0.955867
SJPG0116515.004	tr|A0A1B0GVP4|A0A1B0GVP4_HUMAN	Ligand-dependent nuclear receptor corepressor-like protein OS=Homo sapiens OX=9606 GN=LCORL PE=1 SV=1	LCORL	5	1	0.64	0.00967381	0.0788794	0.952377
SJPG0109340.001	sp|O14682|ENC1_HUMAN	Ectoderm-neural cortex protein 1 OS=Homo sapiens OX=9606 GN=ENC1 PE=1 SV=2	ENC1	20	15	28.01	0.000101396	0.00357537	0.94661
SJPG0101147.001	sp|Q9Y2B9|IPKG_HUMAN	cAMP-dependent protein kinase inhibitor gamma OS=Homo sapiens OX=9606 GN=PKIG PE=1 SV=1	PKIG	2	1	21.05	2.88024e-05	0.00147226	0.943285
SJPG0108401.001	sp|Q9NYA1|SPHK1_HUMAN	Sphingosine kinase 1 OS=Homo sapiens OX=9606 GN=SPHK1 PE=1 SV=1	SPHK1	3	2	3.65	2.48734e-05	0.00133104	0.941208
SJPG0120380.001	sp|Q3SY56|SP6_HUMAN	Transcription factor Sp6 OS=Homo sapiens OX=9606 GN=SP6 PE=1 SV=1	SP6	6	4	14.89	0.00104368	0.0178684	0.932917
SJPG0119808.001	sp|Q13296|SG2A2_HUMAN	Mammaglobin-A OS=Homo sapiens OX=9606 GN=SCGB2A2 PE=1 SV=1	SCGB2A2	1	1	8.6	0.0194843	0.12148	0.918891
SJPG0106207.001	sp|O75881|CP7B1_HUMAN	Cytochrome P450 7B1 OS=Homo sapiens OX=9606 GN=CYP7B1 PE=1 SV=2	CYP7B1	6	5	8.3	0.0224658	0.133496	0.911844
SJPG0121262.001	sp|Q9NP84|TNR12_HUMAN	Tumor necrosis factor receptor superfamily member 12A OS=Homo sapiens OX=9606 GN=TNFRSF12A PE=1 SV=1	TNFRSF12A	4	3	29.46	1.55776e-06	0.000197483	0.907843
SJPG0105088.001	sp|Q8NBZ7|UXS1_HUMAN	UDP-glucuronic acid decarboxylase 1 OS=Homo sapiens OX=9606 GN=UXS1 PE=1 SV=1	UXS1	4	3	7.86	3.14526e-05	0.00156513	0.907832
SJPG0107017.001	sp|P06858|LIPL_HUMAN	Lipoprotein lipase OS=Homo sapiens OX=9606 GN=LPL PE=1 SV=1	LPL	55	16	35.79	1.62052e-05	0.000984367	0.906702
SJPG0107728.001	sp|P17936|IBP3_HUMAN	Insulin-like growth factor-binding protein 3 OS=Homo sapiens OX=9606 GN=IGFBP3 PE=1 SV=2	IGFBP3	10	7	25.43	0.00118824	0.0195436	0.903605
SJPG0108646.001	sp|Q08188|TGM3_HUMAN	Protein-glutamine gamma-glutamyltransferase E OS=Homo sapiens OX=9606 GN=TGM3 PE=1 SV=4	TGM3	9	7	10.97	0.00327539	0.0385411	0.903196
SJPG0109507.001	sp|Q52LW3|RHG29_HUMAN	Rho GTPase-activating protein 29 OS=Homo sapiens OX=9606 GN=ARHGAP29 PE=1 SV=2	ARHGAP29	32	23	18	2.54177e-05	0.00133996	0.89962
SJPG0121836.001	sp|O15205|UBD_HUMAN	Ubiquitin D OS=Homo sapiens OX=9606 GN=UBD PE=1 SV=2	UBD	1	1	4.85	2.75519e-06	0.000276793	0.898043
SJPG0102803.001	sp|P19525|E2AK2_HUMAN	Interferon-induced, double-stranded RNA-activated protein kinase OS=Homo sapiens OX=9606 GN=EIF2AK2 PE=1 SV=2	EIF2AK2	84	24	39.02	0.000102011	0.00357751	0.896876
SJPG0116329.001	sp|Q15323|K1H1_HUMAN	Keratin, type I cuticular Ha1 OS=Homo sapiens OX=9606 GN=KRT31 PE=1 SV=3	KRT31	10	3	6.25	0.00463163	0.0484502	0.891639
SJPG0119734.001	sp|Q01196|RUNX1_HUMAN	Runt-related transcription factor 1 OS=Homo sapiens OX=9606 GN=RUNX1 PE=1 SV=3	RUNX1	1	1	1.55	9.48945e-05	0.00343718	0.886934
SJPG0118940.001	sp|Q9H4M7|PKHA4_HUMAN	Pleckstrin homology domain-containing family A member 4 OS=Homo sapiens OX=9606 GN=PLEKHA4 PE=1 SV=2	PLEKHA4	4	3	5.65	3.75634e-05	0.00179378	0.886307
SJPG0112437.001	sp|Q9H5V8|CDCP1_HUMAN	CUB domain-containing protein 1 OS=Homo sapiens OX=9606 GN=CDCP1 PE=1 SV=3	CDCP1	11	9	10.17	0.000976525	0.0171318	0.884706
SJPG0106631.001	sp|Q96P63|SPB12_HUMAN	Serpin B12 OS=Homo sapiens OX=9606 GN=SERPINB12 PE=1 SV=1	SERPINB12	8	4	13.33	0.00419612	0.045273	0.881573
SJPG0111834.001	sp|A6NNT2|CP096_HUMAN	Uncharacterized protein C16orf96 OS=Homo sapiens OX=9606 GN=C16orf96 PE=4 SV=3	C16orf96	1	1	0.53	9.61089e-06	0.000668931	0.881159
SJPG0120587.001	sp|Q9UGK3|STAP2_HUMAN	Signal-transducing adaptor protein 2 OS=Homo sapiens OX=9606 GN=STAP2 PE=1 SV=2	STAP2	1	1	1.99	1.17785e-06	0.000160807	0.879351
SJPG0103155.001	sp|O14933|UB2L6_HUMAN	Ubiquitin/ISG15-conjugating enzyme E2 L6 OS=Homo sapiens OX=9606 GN=UBE2L6 PE=1 SV=4	UBE2L6	32	9	69.28	4.04625e-06	0.000369312	0.872104
SJPG0110196.001	sp|Q96PP9|GBP4_HUMAN	Guanylate-binding protein 4 OS=Homo sapiens OX=9606 GN=GBP4 PE=2 SV=2	GBP4	14	10	13.91	0.00229772	0.0309335	0.871025
SJPG0107479.001	sp|Q9C0F0|ASXL3_HUMAN	Putative Polycomb group protein ASXL3 OS=Homo sapiens OX=9606 GN=ASXL3 PE=2 SV=3	ASXL3	2	1	0.27	4.1214e-06	0.000369312	0.862345
SJPG0101524.001	sp|Q7Z2W4|ZCCHV_HUMAN	Zinc finger CCCH-type antiviral protein 1 OS=Homo sapiens OX=9606 GN=ZC3HAV1 PE=1 SV=3	ZC3HAV1	127	46	46.34	1.6889e-05	0.000999417	0.861187
SJPG0108692.001	sp|Q9BWT1|CDCA7_HUMAN	Cell division cycle-associated protein 7 OS=Homo sapiens OX=9606 GN=CDCA7 PE=1 SV=1	CDCA7	1	1	1.62	0.000157341	0.00482859	0.855486
SJPG0103141.001	sp|Q9NUL5|SHFL_HUMAN	Shiftless antiviral inhibitor of ribosomal frameshifting protein OS=Homo sapiens OX=9606 GN=SHFL PE=1 SV=2	SHFL	13	6	20.96	4.27188e-06	0.000372879	0.854796
SJPG0104923.001	sp|P08779|K1C16_HUMAN	Keratin, type I cytoskeletal 16 OS=Homo sapiens OX=9606 GN=KRT16 PE=1 SV=4	KRT16	168	38	55.39	0.00574514	0.0554167	0.854635
SJPG0102249.001	sp|Q9Y2K5|R3HD2_HUMAN	R3H domain-containing protein 2 OS=Homo sapiens OX=9606 GN=R3HDM2 PE=1 SV=3	R3HDM2	2	2	2.87	0.000480069	0.0103908	0.853887
SJPG0119748.001	sp|Q9HCY8|S10AE_HUMAN	Protein S100-A14 OS=Homo sapiens OX=9606 GN=S100A14 PE=1 SV=1	S100A14	1	1	6.73	0.0128068	0.0941656	0.852414
SJPG0107856.001	sp|Q5T749|KPRP_HUMAN	Keratinocyte proline-rich protein OS=Homo sapiens OX=9606 GN=KPRP PE=1 SV=1	KPRP	20	7	10.19	0.00573892	0.0554069	0.851117
SJPG0103205.001	sp|O00478|BT3A3_HUMAN	Butyrophilin subfamily 3 member A3 OS=Homo sapiens OX=9606 GN=BTN3A3 PE=1 SV=1	BTN3A3	15	10	15.75	3.55662e-06	0.000338165	0.850569
SJPG0108815.001	sp|O94808|GFPT2_HUMAN	Glutamine--fructose-6-phosphate aminotransferase [isomerizing] 2 OS=Homo sapiens OX=9606 GN=GFPT2 PE=1 SV=3	GFPT2	76	28	44.28	4.15065e-05	0.00191343	0.846822
SJPG0120497.001	sp|P35321|SPR1A_HUMAN	Cornifin-A OS=Homo sapiens OX=9606 GN=SPRR1A PE=1 SV=2	SPRR1A	3	2	26.96	0.0207319	0.127027	0.845991
SJPG0115967.001	sp|P14316|IRF2_HUMAN	Interferon regulatory factor 2 OS=Homo sapiens OX=9606 GN=IRF2 PE=1 SV=2	IRF2	2	2	4.58	1.60368e-07	4.63011e-05	0.845741
SJPG0118133.001	sp|Q8WWZ8|OIT3_HUMAN	Oncoprotein-induced transcript 3 protein OS=Homo sapiens OX=9606 GN=OIT3 PE=1 SV=2	OIT3	1	1	1.1	0.00067447	0.0133471	0.844245
SJPG0109680.001	sp|P41221|WNT5A_HUMAN	Protein Wnt-5a OS=Homo sapiens OX=9606 GN=WNT5A PE=1 SV=2	WNT5A	25	15	35.79	0.0033788	0.0391681	0.839467
SJPG0111394.001	sp|Q9H672|ASB7_HUMAN	Ankyrin repeat and SOCS box protein 7 OS=Homo sapiens OX=9606 GN=ASB7 PE=1 SV=2	ASB7	19	1	1.89	5.48966e-05	0.00233399	0.838114
SJPG0108600.001	sp|Q14142|TRI14_HUMAN	Tripartite motif-containing protein 14 OS=Homo sapiens OX=9606 GN=TRIM14 PE=1 SV=2	TRIM14	3	2	2.94	5.77155e-06	0.00046288	0.832459
SJPG0108809.001	sp|Q8NHU6|TDRD7_HUMAN	Tudor domain-containing protein 7 OS=Homo sapiens OX=9606 GN=TDRD7 PE=1 SV=2	TDRD7	47	33	28.42	0.000403174	0.0092133	0.830814
SJPG0106418.001	sp|Q9UGQ3|GTR6_HUMAN	Solute carrier family 2, facilitated glucose transporter member 6 OS=Homo sapiens OX=9606 GN=SLC2A6 PE=1 SV=2	SLC2A6	5	4	6.51	4.54607e-05	0.00203408	0.829616
SJPG0118932.001	sp|P00749|UROK_HUMAN	Urokinase-type plasminogen activator OS=Homo sapiens OX=9606 GN=PLAU PE=1 SV=2	PLAU	15	11	25.52	3.05859e-05	0.00153636	0.827881
SJPG0104592.001	sp|O95183|VAMP5_HUMAN	Vesicle-associated membrane protein 5 OS=Homo sapiens OX=9606 GN=VAMP5 PE=1 SV=1	VAMP5	12	4	30.17	0.00390475	0.0431311	0.820888
SJPG0113516.001	tr|Q6AW98|Q6AW98_HUMAN	Uncharacterized protein DKFZp686P13170 OS=Homo sapiens OX=9606 GN=DKFZp686P13170 PE=2 SV=1	DKFZp686P13170	1	1	1.74	7.08741e-06	0.000524124	0.8156
SJPG0110666.001	sp|Q13835|PKP1_HUMAN	Plakophilin-1 OS=Homo sapiens OX=9606 GN=PKP1 PE=1 SV=2	PKP1	9	7	8.3	0.0148506	0.102897	0.815392
SJPG0119608.001	sp|P61587|RND3_HUMAN	Rho-related GTP-binding protein RhoE OS=Homo sapiens OX=9606 GN=RND3 PE=1 SV=1	RND3	16	7	31.56	0.000230146	0.00636133	0.814094
SJPG0101796.001	sp|Q9BQG1|SYT3_HUMAN	Synaptotagmin-3 OS=Homo sapiens OX=9606 GN=SYT3 PE=1 SV=1	SYT3	1	1	1.36	1.58108e-05	0.000978892	0.808816
SJPG0107533.001	sp|Q9P2E3|ZNFX1_HUMAN	NFX1-type zinc finger-containing protein 1 OS=Homo sapiens OX=9606 GN=ZNFX1 PE=2 SV=2	ZNFX1	32	29	17.36	7.40683e-05	0.00288868	0.805311
SJPG0109201.001	sp|Q7Z6R9|AP2D_HUMAN	Transcription factor AP-2-delta OS=Homo sapiens OX=9606 GN=TFAP2D PE=1 SV=1	TFAP2D	2	2	3.98	0.000608596	0.0123682	0.804887
SJPG0110697.001	sp|Q8NI77|KI18A_HUMAN	Kinesin-like protein KIF18A OS=Homo sapiens OX=9606 GN=KIF18A PE=1 SV=2	KIF18A	1	1	0.67	2.26061e-05	0.00123452	0.798439
SJPG0102382.001	sp|Q8TCS8|PNPT1_HUMAN	Polyribonucleotide nucleotidyltransferase 1, mitochondrial OS=Homo sapiens OX=9606 GN=PNPT1 PE=1 SV=2	PNPT1	112	39	44.19	8.80437e-07	0.000132053	0.796389
SJPG0107691.001	sp|P55210|CASP7_HUMAN	Caspase-7 OS=Homo sapiens OX=9606 GN=CASP7 PE=1 SV=1	CASP7	24	12	37.62	0.00501356	0.0510416	0.796081
SJPG0121820.001	tr|A0A126LB23|A0A126LB23_HUMAN	U76 OS=Homo sapiens OX=9606 GN=U76 PE=3 SV=1	U76	1	1	2.48	1.3172e-05	0.00084499	0.795578
SJPG0104366.001	sp|P05412|JUN_HUMAN	Transcription factor AP-1 OS=Homo sapiens OX=9606 GN=JUN PE=1 SV=2	JUN	9	4	13.29	4.80474e-07	9.83955e-05	0.794058
SJPG0106230.001	sp|Q9Y666|S12A7_HUMAN	Solute carrier family 12 member 7 OS=Homo sapiens OX=9606 GN=SLC12A7 PE=1 SV=3	SLC12A7	40	24	19.48	1.57398e-05	0.000978892	0.793776
SJPG0122346.001	sp|P47974|TISD_HUMAN	mRNA decay activator protein ZFP36L2 OS=Homo sapiens OX=9606 GN=ZFP36L2 PE=1 SV=3	ZFP36L2	13	8	21.66	4.10907e-05	0.0019025	0.790955
SJPG0107719.001	sp|P61073|CXCR4_HUMAN	C-X-C chemokine receptor type 4 OS=Homo sapiens OX=9606 GN=CXCR4 PE=1 SV=1	CXCR4	7	2	3.98	0.000122134	0.00397929	0.790347
SJPG0116564.001	sp|P15018|LIF_HUMAN	Leukemia inhibitory factor OS=Homo sapiens OX=9606 GN=LIF PE=1 SV=1	LIF	2	2	6.93	1.38358e-05	0.000877008	0.785485
SJPG0105988.001	sp|P52630|STAT2_HUMAN	Signal transducer and activator of transcription 2 OS=Homo sapiens OX=9606 GN=STAT2 PE=1 SV=1	STAT2	76	27	31.02	1.90003e-06	0.000222346	0.781304
SJPG0116974.001	tr|Q6FHY3|Q6FHY3_HUMAN	LOR protein OS=Homo sapiens OX=9606 GN=LOR PE=2 SV=1	LOR	2	2	6.65	0.0460865	0.207516	0.778506
SJPG0120374.001	sp|Q13342|SP140_HUMAN	Nuclear body protein SP140 OS=Homo sapiens OX=9606 GN=SP140 PE=1 SV=2	SP140	2	2	1.5	0.000476907	0.0103645	0.774025
SJPG0111523.001	sp|O43286|B4GT5_HUMAN	Beta-1,4-galactosyltransferase 5 OS=Homo sapiens OX=9606 GN=B4GALT5 PE=1 SV=1	B4GALT5	4	3	8.5	2.3705e-05	0.0012814	0.768836
SJPG0106514.001	sp|Q6ICH7|ASPH2_HUMAN	Aspartate beta-hydroxylase domain-containing protein 2 OS=Homo sapiens OX=9606 GN=ASPHD2 PE=2 SV=1	ASPHD2	3	3	7.32	5.14702e-05	0.00223717	0.767983
SJPG0107070.003	sp|Q9BXH1|BBC3_HUMAN	Bcl-2-binding component 3, isoforms 1/2 OS=Homo sapiens OX=9606 GN=BBC3 PE=1 SV=1	BBC3	1	1	8.29	0.000629459	0.0127194	0.766988
SJPG0115899.001	sp|P05231|IL6_HUMAN	Interleukin-6 OS=Homo sapiens OX=9606 GN=IL6 PE=1 SV=1	IL6	1	1	5.66	0.0269151	0.149002	0.765885
SJPG0106877.001	sp|P42892|ECE1_HUMAN	Endothelin-converting enzyme 1 OS=Homo sapiens OX=9606 GN=ECE1 PE=1 SV=2	ECE1	47	18	23.51	2.50953e-06	0.000264026	0.765832
SJPG0119025.001	sp|O15318|RPC7_HUMAN	DNA-directed RNA polymerase III subunit RPC7 OS=Homo sapiens OX=9606 GN=POLR3G PE=1 SV=2	POLR3G	1	1	5.38	0.00543963	0.0535861	0.761703
SJPG0114858.001	sp|P56159|GFRA1_HUMAN	GDNF family receptor alpha-1 OS=Homo sapiens OX=9606 GN=GFRA1 PE=1 SV=2	GFRA1	37	16	34.84	0.000217448	0.00612594	0.755961
SJPG0101462.001	sp|P13647|K2C5_HUMAN	Keratin, type II cytoskeletal 5 OS=Homo sapiens OX=9606 GN=KRT5 PE=1 SV=3	KRT5	218	52	51.69	0.00403632	0.0442209	0.751083
SJPG0114067.001	sp|P55085|PAR2_HUMAN	Proteinase-activated receptor 2 OS=Homo sapiens OX=9606 GN=F2RL1 PE=1 SV=1	F2RL1	2	2	5.54	1.9439e-05	0.00110698	0.749017
SJPG0108584.001	sp|P17275|JUNB_HUMAN	Transcription factor jun-B OS=Homo sapiens OX=9606 GN=JUNB PE=1 SV=1	JUNB	8	4	9.8	0.000887219	0.0159865	0.747386
SJPG0101815.001	sp|P05408|7B2_HUMAN	Neuroendocrine protein 7B2 OS=Homo sapiens OX=9606 GN=SCG5 PE=1 SV=2	SCG5	3	1	2.83	3.59912e-05	0.00175761	0.744562
SJPG0115903.001	sp|Q86SU0|ILDR1_HUMAN	Immunoglobulin-like domain-containing receptor 1 OS=Homo sapiens OX=9606 GN=ILDR1 PE=1 SV=2	ILDR1	2	1	1.1	0.00253921	0.0331374	0.743296
SJPG0111308.001	sp|Q9BWW8|APOL6_HUMAN	Apolipoprotein L6 OS=Homo sapiens OX=9606 GN=APOL6 PE=1 SV=1	APOL6	3	2	4.37	1.62004e-05	0.000984367	0.736011
SJPG0110855.001	sp|Q96JG9|ZN469_HUMAN	Zinc finger protein 469 OS=Homo sapiens OX=9606 GN=ZNF469 PE=2 SV=3	ZNF469	1	1	0.2	5.74295e-06	0.00046288	0.733259
SJPG0101017.001	sp|P35908|K22E_HUMAN	Keratin, type II cytoskeletal 2 epidermal OS=Homo sapiens OX=9606 GN=KRT2 PE=1 SV=2	KRT2	342	55	65.57	0.00869405	0.073304	0.731283
SJPG0112457.001	sp|Q00534|CDK6_HUMAN	Cyclin-dependent kinase 6 OS=Homo sapiens OX=9606 GN=CDK6 PE=1 SV=1	CDK6	47	15	41.72	0.000103076	0.00357751	0.730336
SJPG0100406.001	sp|P30041|PRDX6_HUMAN	Peroxiredoxin-6 OS=Homo sapiens OX=9606 GN=PRDX6 PE=1 SV=3	PRDX6	309	32	66.51	0.0437348	0.200747	0.729686
SJPG0106967.001	sp|P13646|K1C13_HUMAN	Keratin, type I cytoskeletal 13 OS=Homo sapiens OX=9606 GN=KRT13 PE=1 SV=4	KRT13	49	10	12.88	0.00176305	0.0257188	0.729001
SJPG0117451.001	sp|P50281|MMP14_HUMAN	Matrix metalloproteinase-14 OS=Homo sapiens OX=9606 GN=MMP14 PE=1 SV=3	MMP14	79	25	36.94	0.000258873	0.00682361	0.726929
SJPG0110274.001	sp|P08253|MMP2_HUMAN	72 kDa type IV collagenase OS=Homo sapiens OX=9606 GN=MMP2 PE=1 SV=2	MMP2	7	5	6.82	3.52013e-05	0.00172746	0.7242
SJPG0118903.001	sp|P08F94|PKHD1_HUMAN	Fibrocystin OS=Homo sapiens OX=9606 GN=PKHD1 PE=1 SV=1	PKHD1	1	1	0.22	0.000187752	0.00547438	0.719057
SJPG0100896.001	sp|Q96CV9|OPTN_HUMAN	Optineurin OS=Homo sapiens OX=9606 GN=OPTN PE=1 SV=3	OPTN	164	48	66.03	0.000501227	0.0106965	0.717153
SJPG0106183.001	sp|Q9Y2W3|S45A1_HUMAN	Proton-associated sugar transporter A OS=Homo sapiens OX=9606 GN=SLC45A1 PE=1 SV=5	SLC45A1	1	1	2.56	9.61797e-07	0.00013663	0.71683
SJPG0113598.001	sp|Q13316|DMP1_HUMAN	Dentin matrix acidic phosphoprotein 1 OS=Homo sapiens OX=9606 GN=DMP1 PE=1 SV=2	DMP1	1	1	1.75	2.1042e-06	0.000237885	0.716422
SJPG0107441.001	sp|P41226|UBA7_HUMAN	Ubiquitin-like modifier-activating enzyme 7 OS=Homo sapiens OX=9606 GN=UBA7 PE=1 SV=2	UBA7	8	7	6.13	8.9334e-05	0.00329176	0.712857
SJPG0104681.001	sp|P04259|K2C6B_HUMAN	Keratin, type II cytoskeletal 6B OS=Homo sapiens OX=9606 GN=KRT6B PE=1 SV=5	KRT6B	211	41	53.01	0.0113601	0.0875353	0.712461
SJPG0106047.001	sp|Q9Y5A7|NUB1_HUMAN	NEDD8 ultimate buster 1 OS=Homo sapiens OX=9606 GN=NUB1 PE=1 SV=2	NUB1	43	16	23.58	0.00126685	0.020529	0.710088
SJPG0105607.001	sp|Q04695|K1C17_HUMAN	Keratin, type I cytoskeletal 17 OS=Homo sapiens OX=9606 GN=KRT17 PE=1 SV=2	KRT17	107	29	50.23	0.00863829	0.0729494	0.7039
SJPG0110439.001	sp|P13196|HEM1_HUMAN	5-aminolevulinate synthase, nonspecific, mitochondrial OS=Homo sapiens OX=9606 GN=ALAS1 PE=1 SV=2	ALAS1	1	1	1.09	0.000101257	0.00357537	0.703321
SJPG0103895.001	sp|O43353|RIPK2_HUMAN	Receptor-interacting serine/threonine-protein kinase 2 OS=Homo sapiens OX=9606 GN=RIPK2 PE=1 SV=2	RIPK2	28	12	25.56	5.3556e-05	0.00229967	0.703214
SJPG0104996.001	sp|Q9H1C4|UN93B_HUMAN	Protein unc-93 homolog B1 OS=Homo sapiens OX=9606 GN=UNC93B1 PE=1 SV=2	UNC93B1	3	3	6.2	0.000260795	0.0068573	0.703042
SJPG0107914.001	sp|Q99538|LGMN_HUMAN	Legumain OS=Homo sapiens OX=9606 GN=LGMN PE=1 SV=1	LGMN	59	15	30.72	0.000675527	0.0133471	0.69781
SJPG0108073.001	sp|Q7Z794|K2C1B_HUMAN	Keratin, type II cytoskeletal 1b OS=Homo sapiens OX=9606 GN=KRT77 PE=1 SV=3	KRT77	53	10	14.71	0.00672197	0.0611814	0.697656
SJPG0111687.001	tr|P78409|P78409_HUMAN	Butyrophilin OS=Homo sapiens OX=9606 GN=BT3.3 PE=3 SV=2	BT3	8	6	6.16	6.33195e-06	0.000495801	0.69232
SJPG0105089.001	sp|Q15464|SHB_HUMAN	SH2 domain-containing adapter protein B OS=Homo sapiens OX=9606 GN=SHB PE=1 SV=2	SHB	7	6	13.56	2.27336e-06	0.000247031	0.692126
SJPG0106723.001	sp|P01040|CYTA_HUMAN	Cystatin-A OS=Homo sapiens OX=9606 GN=CSTA PE=1 SV=1	CSTA	7	4	34.69	0.0134536	0.0970987	0.692014
SJPG0102368.001	sp|P31689|DNJA1_HUMAN	DnaJ homolog subfamily A member 1 OS=Homo sapiens OX=9606 GN=DNAJA1 PE=1 SV=2	DNAJA1	181	26	55.41	4.4142e-05	0.00200029	0.685869
SJPG0110930.001	sp|Q6ZS81|WDFY4_HUMAN	WD repeat- and FYVE domain-containing protein 4 OS=Homo sapiens OX=9606 GN=WDFY4 PE=1 SV=3	WDFY4	1	1	0.35	0.000354316	0.00850448	0.685069
SJPG0107637.001	sp|Q02413|DSG1_HUMAN	Desmoglein-1 OS=Homo sapiens OX=9606 GN=DSG1 PE=1 SV=2	DSG1	43	21	23.16	0.0148185	0.102897	0.68388
SJPG0107220.001	sp|Q15025|TNIP1_HUMAN	TNFAIP3-interacting protein 1 OS=Homo sapiens OX=9606 GN=TNIP1 PE=1 SV=2	TNIP1	12	10	14.94	9.13882e-07	0.000135166	0.683161
SJPG0107549.001	sp|O95185|UNC5C_HUMAN	Netrin receptor UNC5C OS=Homo sapiens OX=9606 GN=UNC5C PE=1 SV=2	UNC5C	1	1	0.86	0.000626872	0.0127154	0.681381
SJPG0102578.001	sp|P28062|PSB8_HUMAN	Proteasome subunit beta type-8 OS=Homo sapiens OX=9606 GN=PSMB8 PE=1 SV=3	PSMB8	43	11	40.58	0.00116282	0.0193173	0.679971
SJPG0109178.001	sp|P57764|GSDMD_HUMAN	Gasdermin-D OS=Homo sapiens OX=9606 GN=GSDMD PE=1 SV=1	GSDMD	1	1	2.69	0.000987771	0.0172719	0.678855
SJPG0105533.001	sp|Q8N370|LAT4_HUMAN	Large neutral amino acids transporter small subunit 4 OS=Homo sapiens OX=9606 GN=SLC43A2 PE=1 SV=1	SLC43A2	13	8	11.77	0.000203527	0.00581061	0.677681
SJPG0115022.001	sp|Q96CH1|GP146_HUMAN	Probable G-protein coupled receptor 146 OS=Homo sapiens OX=9606 GN=GPR146 PE=2 SV=1	GPR146	1	1	1.8	0.00279485	0.0349757	0.671298
SJPG0107489.001	sp|Q5VWK5|IL23R_HUMAN	Interleukin-23 receptor OS=Homo sapiens OX=9606 GN=IL23R PE=1 SV=3	IL23R	9	1	0.95	5.59731e-06	0.00046206	0.67023
SJPG0105299.001	sp|O14545|TRAD1_HUMAN	TRAF-type zinc finger domain-containing protein 1 OS=Homo sapiens OX=9606 GN=TRAFD1 PE=1 SV=1	TRAFD1	42	19	35.57	2.58334e-05	0.00134853	0.670172
SJPG0116514.003	sp|Q96JN0-3|LCOR_HUMAN	Isoform 3 of Ligand-dependent corepressor OS=Homo sapiens OX=9606 GN=LCOR	LCOR	4	2	1.03	0.000444294	0.00996061	0.668521
SJPG0102576.001	sp|Q9UMF0|ICAM5_HUMAN	Intercellular adhesion molecule 5 OS=Homo sapiens OX=9606 GN=ICAM5 PE=1 SV=3	ICAM5	1	1	0.76	6.20334e-06	0.000489329	0.65946
SJPG0110526.001	sp|Q08554|DSC1_HUMAN	Desmocollin-1 OS=Homo sapiens OX=9606 GN=DSC1 PE=1 SV=2	DSC1	13	4	5.03	0.0153424	0.105136	0.65912
SJPG0105521.001	sp|P10109|ADX_HUMAN	Adrenodoxin, mitochondrial OS=Homo sapiens OX=9606 GN=FDX1 PE=1 SV=1	FDX1	11	4	17.39	0.000952953	0.0168314	0.655506
SJPG0118884.001	sp|P12273|PIP_HUMAN	Prolactin-inducible protein OS=Homo sapiens OX=9606 GN=PIP PE=1 SV=1	PIP	10	2	14.38	7.74603e-05	0.00295654	0.65329
SJPG0108822.001	sp|Q96T21|SEBP2_HUMAN	Selenocysteine insertion sequence-binding protein 2 OS=Homo sapiens OX=9606 GN=SECISBP2 PE=1 SV=2	SECISBP2	2	2	1.87	9.68799e-05	0.00348539	0.652159
SJPG0116581.001	sp|Q96GY3|LIN37_HUMAN	Protein lin-37 homolog OS=Homo sapiens OX=9606 GN=LIN37 PE=1 SV=1	LIN37	1	1	2.44	0.000369316	0.00872027	0.646466
SJPG0104441.001	sp|P21589|5NTD_HUMAN	5'-nucleotidase OS=Homo sapiens OX=9606 GN=NT5E PE=1 SV=1	NT5E	204	33	41.29	1.17794e-05	0.000769561	0.641612
SJPG0108980.001	sp|P08727|K1C19_HUMAN	Keratin, type I cytoskeletal 19 OS=Homo sapiens OX=9606 GN=KRT19 PE=1 SV=4	KRT19	49	15	35.75	0.00660907	0.0604639	0.641312
SJPG0102495.001	sp|Q9Y696|CLIC4_HUMAN	Chloride intracellular channel protein 4 OS=Homo sapiens OX=9606 GN=CLIC4 PE=1 SV=4	CLIC4	217	27	72.72	0.00171857	0.0251734	0.637895
SJPG0101849.001	sp|P01024|CO3_HUMAN	Complement C3 OS=Homo sapiens OX=9606 GN=C3 PE=1 SV=2	C3	11	9	4.63	0.00165777	0.0244849	0.632963
SJPG0110688.001	sp|Q86WI3|NLRC5_HUMAN	Protein NLRC5 OS=Homo sapiens OX=9606 GN=NLRC5 PE=1 SV=3	NLRC5	2	2	0.75	5.61066e-07	0.000108633	0.631314
SJPG0115101.001	sp|O15499|GSC2_HUMAN	Homeobox protein goosecoid-2 OS=Homo sapiens OX=9606 GN=GSC2 PE=1 SV=1	GSC2	2	1	2.93	2.21605e-06	0.000243285	0.63057
SJPG0104137.001	sp|P09871|C1S_HUMAN	Complement C1s subcomponent OS=Homo sapiens OX=9606 GN=C1S PE=1 SV=1	C1S	1	1	1.16	6.37161e-05	0.00259967	0.63015
SJPG0102012.001	sp|Q9UL46|PSME2_HUMAN	Proteasome activator complex subunit 2 OS=Homo sapiens OX=9606 GN=PSME2 PE=1 SV=4	PSME2	102	19	50.21	0.000124177	0.00400531	0.629059
SJPG0119679.001	sp|Q9H9Y2|RPF1_HUMAN	Ribosome production factor 1 OS=Homo sapiens OX=9606 GN=RPF1 PE=1 SV=2	RPF1	2	1	3.72	1.14032e-05	0.000754239	0.628405
SJPG0105554.001	sp|O00151|PDLI1_HUMAN	PDZ and LIM domain protein 1 OS=Homo sapiens OX=9606 GN=PDLIM1 PE=1 SV=4	PDLIM1	172	24	70.82	0.0155392	0.105831	0.622533
SJPG0109165.001	sp|Q8IVG5|SAM9L_HUMAN	Sterile alpha motif domain-containing protein 9-like OS=Homo sapiens OX=9606 GN=SAMD9L PE=1 SV=2	SAMD9L	47	15	9.41	0.00503486	0.0511605	0.621337
SJPG0111199.001	sp|Q5JTC6|AMER1_HUMAN	APC membrane recruitment protein 1 OS=Homo sapiens OX=9606 GN=AMER1 PE=1 SV=2	AMER1	1	1	0.53	5.81301e-05	0.0024489	0.61483
SJPG0109335.001	sp|P17707|DCAM_HUMAN	S-adenosylmethionine decarboxylase proenzyme OS=Homo sapiens OX=9606 GN=AMD1 PE=1 SV=2	AMD1	5	3	9.58	4.73595e-06	0.000400263	0.614731
SJPG0107544.001	sp|Q8NHQ8|RASF8_HUMAN	Ras association domain-containing protein 8 OS=Homo sapiens OX=9606 GN=RASSF8 PE=1 SV=2	RASSF8	8	8	17.18	0.000388026	0.00900238	0.610616
SJPG0104255.001	sp|Q9UL51|HCN2_HUMAN	Potassium/sodium hyperpolarization-activated cyclic nucleotide-gated channel 2 OS=Homo sapiens OX=9606 GN=HCN2 PE=1 SV=3	HCN2	1	1	2.47	0.00104113	0.0178534	0.608215
SJPG0112225.001	sp|P0C7I6|CC159_HUMAN	Coiled-coil domain-containing protein 159 OS=Homo sapiens OX=9606 GN=CCDC159 PE=2 SV=2	CCDC159	1	1	3.37	0.00130638	0.0208571	0.607305
SJPG0107503.001	sp|Q9UQ52|CNTN6_HUMAN	Contactin-6 OS=Homo sapiens OX=9606 GN=CNTN6 PE=1 SV=1	CNTN6	2	2	1.36	0.0355668	0.177505	0.60661
SJPG0106066.001	sp|Q9Y5K6|CD2AP_HUMAN	CD2-associated protein OS=Homo sapiens OX=9606 GN=CD2AP PE=1 SV=1	CD2AP	43	21	31.92	0.000399757	0.00915486	0.602958
SJPG0105678.001	sp|Q9H903|MTD2L_HUMAN	Probable bifunctional methylenetetrahydrofolate dehydrogenase/cyclohydrolase 2 OS=Homo sapiens OX=9606 GN=MTHFD2L PE=1 SV=3	MTHFD2L	4	2	4.03	2.21495e-06	0.000243285	0.599771
SJPG0109005.001	sp|Q03405|UPAR_HUMAN	Urokinase plasminogen activator surface receptor OS=Homo sapiens OX=9606 GN=PLAUR PE=1 SV=1	PLAUR	9	7	25.97	5.78111e-06	0.00046288	0.594296
SJPG0112233.001	sp|Q8IYT3|CC170_HUMAN	Coiled-coil domain-containing protein 170 OS=Homo sapiens OX=9606 GN=CCDC170 PE=1 SV=3	CCDC170	4	2	1.68	0.00789401	0.0683688	0.591622
SJPG0107936.001	sp|O75954|TSN9_HUMAN	Tetraspanin-9 OS=Homo sapiens OX=9606 GN=TSPAN9 PE=1 SV=1	TSPAN9	3	1	6.28	0.000153027	0.00476486	0.586268
SJPG0102601.001	sp|Q13501|SQSTM_HUMAN	Sequestosome-1 OS=Homo sapiens OX=9606 GN=SQSTM1 PE=1 SV=1	SQSTM1	55	12	48.86	4.08747e-07	8.82359e-05	0.585474
SJPG0110532.001	sp|Q5K651|SAMD9_HUMAN	Sterile alpha motif domain-containing protein 9 OS=Homo sapiens OX=9606 GN=SAMD9 PE=1 SV=1	SAMD9	48	14	8.94	0.00578883	0.0556701	0.583758
SJPG0116182.001	sp|Q96Q89|KI20B_HUMAN	Kinesin-like protein KIF20B OS=Homo sapiens OX=9606 GN=KIF20B PE=1 SV=3	KIF20B	22	3	0.99	0.00680474	0.0616713	0.580382
SJPG0117457.001	sp|O75900|MMP23_HUMAN	Matrix metalloproteinase-23 OS=Homo sapiens OX=9606 GN=MMP23B PE=1 SV=2	MMP23B	2	1	2.56	1.0125e-05	0.000700135	0.578383
SJPG0109596.001	sp|Q15034|HERC3_HUMAN	Probable E3 ubiquitin-protein ligase HERC3 OS=Homo sapiens OX=9606 GN=HERC3 PE=1 SV=1	HERC3	3	3	2.48	0.000441647	0.00993251	0.577399
SJPG0109910.001	sp|Q9UK39|NOCT_HUMAN	Nocturnin OS=Homo sapiens OX=9606 GN=NOCT PE=1 SV=2	NOCT	12	8	17.4	0.000102905	0.00357751	0.576405
SJPG0119090.001	sp|O75807|PR15A_HUMAN	Protein phosphatase 1 regulatory subunit 15A OS=Homo sapiens OX=9606 GN=PPP1R15A PE=1 SV=1	PPP1R15A	2	1	0.89	0.000209609	0.00595233	0.575039
SJPG0104006.001	sp|Q12983|BNIP3_HUMAN	BCL2/adenovirus E1B 19 kDa protein-interacting protein 3 OS=Homo sapiens OX=9606 GN=BNIP3 PE=1 SV=3	BNIP3	10	8	26.64	0.0044876	0.0473153	0.574648
SJPG0100224.001	sp|P35241|RADI_HUMAN	Radixin OS=Homo sapiens OX=9606 GN=RDX PE=1 SV=1	RDX	706	75	61.23	0.0433219	0.199139	0.572517
SJPG0115122.001	sp|Q9BX10|GTPB2_HUMAN	GTP-binding protein 2 OS=Homo sapiens OX=9606 GN=GTPBP2 PE=1 SV=1	GTPBP2	6	6	10.13	9.98932e-05	0.00355756	0.569506
SJPG0105019.001	sp|P25445|TNR6_HUMAN	Tumor necrosis factor receptor superfamily member 6 OS=Homo sapiens OX=9606 GN=FAS PE=1 SV=1	FAS	32	11	33.13	0.0208443	0.127204	0.568377
SJPG0119737.001	sp|Q13950|RUNX2_HUMAN	Runt-related transcription factor 2 OS=Homo sapiens OX=9606 GN=RUNX2 PE=1 SV=2	RUNX2	1	1	1.34	0.00882132	0.0739671	0.565428
SJPG0112641.001	sp|Q9NPF2|CHSTB_HUMAN	Carbohydrate sulfotransferase 11 OS=Homo sapiens OX=9606 GN=CHST11 PE=1 SV=1	CHST11	5	5	11.93	0.000111088	0.00379159	0.565236
SJPG0104710.001	sp|Q9NZ08|ERAP1_HUMAN	Endoplasmic reticulum aminopeptidase 1 OS=Homo sapiens OX=9606 GN=ERAP1 PE=1 SV=3	ERAP1	137	39	37.73	0.001633	0.0242536	0.562938
SJPG0116088.001	sp|O95069|KCNK2_HUMAN	Potassium channel subfamily K member 2 OS=Homo sapiens OX=9606 GN=KCNK2 PE=1 SV=2	KCNK2	1	1	1.88	0.0370011	0.181765	0.562179
SJPG0102165.001	sp|P03928|ATP8_HUMAN	ATP synthase protein 8 OS=Homo sapiens OX=9606 GN=MT-ATP8 PE=1 SV=1	MT-ATP8	8	2	36.76	3.95999e-05	0.00186593	0.56093
SJPG0108518.001	sp|Q96C24|SYTL4_HUMAN	Synaptotagmin-like protein 4 OS=Homo sapiens OX=9606 GN=SYTL4 PE=1 SV=2	SYTL4	5	5	7.3	0.0123707	0.0927065	0.560746
SJPG0100828.001	sp|Q06323|PSME1_HUMAN	Proteasome activator complex subunit 1 OS=Homo sapiens OX=9606 GN=PSME1 PE=1 SV=1	PSME1	240	24	74.29	0.000550904	0.0114581	0.560028
SJPG0122655.002	tr|A0A1B0GWA0|A0A1B0GWA0_HUMAN	Zinc finger protein 654 OS=Homo sapiens OX=9606 GN=ZNF654 PE=1 SV=1	ZNF654	1	1	0.53	2.22901e-05	0.00122354	0.559435
SJPG0122544.001	sp|Q8N0Y2|ZN444_HUMAN	Zinc finger protein 444 OS=Homo sapiens OX=9606 GN=ZNF444 PE=1 SV=1	ZNF444	1	1	2.14	3.448e-05	0.0016999	0.559286
SJPG0107629.001	sp|Q04864|REL_HUMAN	Proto-oncogene c-Rel OS=Homo sapiens OX=9606 GN=REL PE=1 SV=1	REL	7	6	8.89	0.00103346	0.0177791	0.556552
SJPG0102456.001	sp|P07093|GDN_HUMAN	Glia-derived nexin OS=Homo sapiens OX=9606 GN=SERPINE2 PE=1 SV=1	SERPINE2	23	14	31.91	0.00909533	0.0754919	0.55519
SJPG0106373.001	sp|P00750|TPA_HUMAN	Tissue-type plasminogen activator OS=Homo sapiens OX=9606 GN=PLAT PE=1 SV=1	PLAT	38	16	32.21	0.00195189	0.0274218	0.555178
SJPG0104958.001	sp|P14384|CBPM_HUMAN	Carboxypeptidase M OS=Homo sapiens OX=9606 GN=CPM PE=1 SV=2	CPM	12	8	15.58	0.0138757	0.0989702	0.550426
SJPG0107825.001	sp|Q8NFP4|MDGA1_HUMAN	MAM domain-containing glycosylphosphatidylinositol anchor protein 1 OS=Homo sapiens OX=9606 GN=MDGA1 PE=1 SV=1	MDGA1	7	6	4.82	3.18676e-06	0.000311338	0.545124
SJPG0101194.001	sp|Q8N3V7|SYNPO_HUMAN	Synaptopodin OS=Homo sapiens OX=9606 GN=SYNPO PE=1 SV=2	SYNPO	33	17	23.47	0.0414619	0.193908	0.543752
SJPG0105782.001	sp|Q9Y508|RN114_HUMAN	E3 ubiquitin-protein ligase RNF114 OS=Homo sapiens OX=9606 GN=RNF114 PE=1 SV=1	RNF114	58	14	59.65	0.000993015	0.0173071	0.543017
SJPG0103161.001	sp|P55957|BID_HUMAN	BH3-interacting domain death agonist OS=Homo sapiens OX=9606 GN=BID PE=1 SV=1	BID	20	4	28.2	0.000174425	0.00520294	0.542462
SJPG0114622.001	sp|P15407|FOSL1_HUMAN	Fos-related antigen 1 OS=Homo sapiens OX=9606 GN=FOSL1 PE=1 SV=1	FOSL1	4	2	4.8	4.01601e-05	0.00188178	0.542318
SJPG0109724.001	sp|P08254|MMP3_HUMAN	Stromelysin-1 OS=Homo sapiens OX=9606 GN=MMP3 PE=1 SV=2	MMP3	1	1	1.47	6.74123e-07	0.000117118	0.542125
SJPG0107233.001	sp|O60260|PRKN_HUMAN	E3 ubiquitin-protein ligase parkin OS=Homo sapiens OX=9606 GN=PRKN PE=1 SV=2	PRKN	2	2	4.09	0.0154936	0.105831	0.541711
SJPG0108067.001	sp|Q7RTS7|K2C74_HUMAN	Keratin, type II cytoskeletal 74 OS=Homo sapiens OX=9606 GN=KRT74 PE=1 SV=2	KRT74	24	7	9.83	0.0289851	0.156401	0.540878
SJPG0115571.001	sp|P57058|HUNK_HUMAN	Hormonally up-regulated neu tumor-associated kinase OS=Homo sapiens OX=9606 GN=HUNK PE=1 SV=1	HUNK	1	1	1.4	6.92866e-06	0.000523286	0.540166
SJPG0103899.001	sp|P02538|K2C6A_HUMAN	Keratin, type II cytoskeletal 6A OS=Homo sapiens OX=9606 GN=KRT6A PE=1 SV=3	KRT6A	186	43	54.79	0.0222027	0.132555	0.539153
SJPG0112304.001	sp|P78556|CCL20_HUMAN	C-C motif chemokine 20 OS=Homo sapiens OX=9606 GN=CCL20 PE=1 SV=1	CCL20	1	1	17.71	0.0259865	0.146121	0.53713
SJPG0104307.001	sp|P48668|K2C6C_HUMAN	Keratin, type II cytoskeletal 6C OS=Homo sapiens OX=9606 GN=KRT6C PE=1 SV=3	KRT6C	183	41	52.84	0.0230826	0.135707	0.536416
SJPG0105288.001	sp|Q9NUQ6|SPS2L_HUMAN	SPATS2-like protein OS=Homo sapiens OX=9606 GN=SPATS2L PE=1 SV=2	SPATS2L	120	30	55.91	0.0018838	0.0268549	0.533852
SJPG0110896.001	sp|Q6UB98|ANR12_HUMAN	Ankyrin repeat domain-containing protein 12 OS=Homo sapiens OX=9606 GN=ANKRD12 PE=1 SV=3	ANKRD12	5	2	0.58	0.00749193	0.0656099	0.531499
SJPG0119487.001	sp|Q8IZV5|RDH10_HUMAN	Retinol dehydrogenase 10 OS=Homo sapiens OX=9606 GN=RDH10 PE=1 SV=1	RDH10	7	4	13.49	0.00179486	0.0260046	0.530962
SJPG0114484.002	sp|Q4G0T1|SRCRM_HUMAN	Scavenger receptor cysteine-rich domain-containing protein SCART1 OS=Homo sapiens OX=9606 PE=1 SV=2	NA	1	1	0.58	4.12697e-06	0.000369312	0.529887
SJPG0108345.001	sp|P48200|IREB2_HUMAN	Iron-responsive element-binding protein 2 OS=Homo sapiens OX=9606 GN=IREB2 PE=1 SV=4	IREB2	3	3	3.01	0.00137796	0.0214217	0.529865
SJPG0106417.001	sp|P50452|SPB8_HUMAN	Serpin B8 OS=Homo sapiens OX=9606 GN=SERPINB8 PE=1 SV=2	SERPINB8	51	20	48.66	0.0259103	0.145873	0.527821
SJPG0106372.001	sp|O00451|GFRA2_HUMAN	GDNF family receptor alpha-2 OS=Homo sapiens OX=9606 GN=GFRA2 PE=1 SV=2	GFRA2	3	2	3.23	0.00155179	0.0234793	0.527669
SJPG0109685.001	sp|Q68D06|SLN13_HUMAN	Schlafen family member 13 OS=Homo sapiens OX=9606 GN=SLFN13 PE=1 SV=1	SLFN13	6	3	2.79	0.000173723	0.00519655	0.526982
SJPG0120562.001	sp|Q7RTT6|SSX6_HUMAN	Putative protein SSX6 OS=Homo sapiens OX=9606 GN=SSX6P PE=5 SV=1	SSX6P	2	2	7.98	0.00030215	0.00758867	0.524331
SJPG0108065.001	sp|Q96ED9|HOOK2_HUMAN	Protein Hook homolog 2 OS=Homo sapiens OX=9606 GN=HOOK2 PE=1 SV=3	HOOK2	4	3	3.2	0.00167997	0.02471	0.522323
SJPG0117322.001	sp|Q8NA29|NLS1_HUMAN	Sodium-dependent lysophosphatidylcholine symporter 1 OS=Homo sapiens OX=9606 GN=MFSD2A PE=1 SV=1	MFSD2A	1	1	1.47	0.00714886	0.063759	0.521265
SJPG0111673.001	sp|O95415|BRI3_HUMAN	Brain protein I3 OS=Homo sapiens OX=9606 GN=BRI3 PE=1 SV=1	BRI3	1	1	12.8	0.0476748	0.211978	0.52019
SJPG0110005.001	sp|Q9Y5R2|MMP24_HUMAN	Matrix metalloproteinase-24 OS=Homo sapiens OX=9606 GN=MMP24 PE=2 SV=1	MMP24	7	3	3.41	0.00135185	0.0212328	0.519357
SJPG0104458.001	sp|Q17R89|RHG44_HUMAN	Rho GTPase-activating protein 44 OS=Homo sapiens OX=9606 GN=ARHGAP44 PE=1 SV=1	ARHGAP44	4	1	1.1	0.000536783	0.0112968	0.517628
SJPG0108220.001	sp|P17535|JUND_HUMAN	Transcription factor jun-D OS=Homo sapiens OX=9606 GN=JUND PE=1 SV=3	JUND	12	6	20.46	2.95767e-05	0.00149271	0.513629
SJPG0105490.001	sp|Q9Y6M5|ZNT1_HUMAN	Zinc transporter 1 OS=Homo sapiens OX=9606 GN=SLC30A1 PE=1 SV=3	SLC30A1	20	8	20.71	0.000280148	0.0071714	0.513121
SJPG0102623.001	sp|Q9ULA0|DNPEP_HUMAN	Aspartyl aminopeptidase OS=Homo sapiens OX=9606 GN=DNPEP PE=1 SV=2	DNPEP	43	14	30.51	0.00101819	0.0176591	0.509703
SJPG0104038.001	sp|O75326|SEM7A_HUMAN	Semaphorin-7A OS=Homo sapiens OX=9606 GN=SEMA7A PE=1 SV=1	SEMA7A	9	7	11.86	0.00669613	0.0609983	0.509116
SJPG0116978.001	sp|Q08397|LOXL1_HUMAN	Lysyl oxidase homolog 1 OS=Homo sapiens OX=9606 GN=LOXL1 PE=1 SV=2	LOXL1	1	1	1.22	0.000161402	0.00491077	0.506812
SJPG0104794.001	sp|O75038|PLCH2_HUMAN	1-phosphatidylinositol 4,5-bisphosphate phosphodiesterase eta-2 OS=Homo sapiens OX=9606 GN=PLCH2 PE=2 SV=3	PLCH2	2	2	2.12	0.000628612	0.0127194	0.50512
SJPG0120134.001	sp|Q8N130|NPT2C_HUMAN	Sodium-dependent phosphate transport protein 2C OS=Homo sapiens OX=9606 GN=SLC34A3 PE=1 SV=2	SLC34A3	4	1	1.34	0.00391127	0.0431311	0.503081
SJPG0107098.001	sp|O95544|NADK_HUMAN	NAD kinase OS=Homo sapiens OX=9606 GN=NADK PE=1 SV=1	NADK	3	2	3.36	0.00900558	0.0749808	0.501837
SJPG0103602.001	sp|P48507|GSH0_HUMAN	Glutamate--cysteine ligase regulatory subunit OS=Homo sapiens OX=9606 GN=GCLM PE=1 SV=1	GCLM	62	11	44.16	0.00643748	0.0595593	0.499091
SJPG0109150.001	sp|O75094|SLIT3_HUMAN	Slit homolog 3 protein OS=Homo sapiens OX=9606 GN=SLIT3 PE=2 SV=3	SLIT3	7	4	1.97	0.000102811	0.00357751	0.498377
SJPG0109341.001	sp|P20794|MAK_HUMAN	Serine/threonine-protein kinase MAK OS=Homo sapiens OX=9606 GN=MAK PE=1 SV=2	MAK	4	3	6.9	0.000115519	0.00386844	0.496116
SJPG0109757.001	sp|Q7Z4F1|LRP10_HUMAN	Low-density lipoprotein receptor-related protein 10 OS=Homo sapiens OX=9606 GN=LRP10 PE=1 SV=2	LRP10	6	4	7.01	0.00275606	0.034807	0.49596
SJPG0106777.001	sp|Q9UPU9|SMAG1_HUMAN	Protein Smaug homolog 1 OS=Homo sapiens OX=9606 GN=SAMD4A PE=1 SV=3	SAMD4A	15	10	15.88	0.000256349	0.00677385	0.490612
SJPG0117483.001	sp|Q8TE76|MORC4_HUMAN	MORC family CW-type zinc finger protein 4 OS=Homo sapiens OX=9606 GN=MORC4 PE=1 SV=2	MORC4	1	1	0.75	0.00141891	0.0219622	0.487855
SJPG0116976.001	sp|P28300|LYOX_HUMAN	Protein-lysine 6-oxidase OS=Homo sapiens OX=9606 GN=LOX PE=1 SV=2	LOX	15	6	20.14	0.00055636	0.0115042	0.487561
SJPG0107440.001	sp|Q96J42|TXD15_HUMAN	Thioredoxin domain-containing protein 15 OS=Homo sapiens OX=9606 GN=TXNDC15 PE=1 SV=1	TXNDC15	2	2	6.94	0.000210261	0.00595497	0.486157
SJPG0110591.001	sp|Q7Z7L1|SLN11_HUMAN	Schlafen family member 11 OS=Homo sapiens OX=9606 GN=SLFN11 PE=1 SV=2	SLFN11	6	3	2.66	0.0360128	0.178764	0.486041
SJPG0101174.001	sp|Q92823|NRCAM_HUMAN	Neuronal cell adhesion molecule OS=Homo sapiens OX=9606 GN=NRCAM PE=1 SV=3	NRCAM	115	34	28.3	0.000145139	0.00454584	0.483382
SJPG0106923.001	sp|O75563|SKAP2_HUMAN	Src kinase-associated phosphoprotein 2 OS=Homo sapiens OX=9606 GN=SKAP2 PE=1 SV=1	SKAP2	2	1	1.67	0.00919382	0.0760722	0.48284
SJPG0103591.001	sp|Q8IZD0|SAM14_HUMAN	Sterile alpha motif domain-containing protein 14 OS=Homo sapiens OX=9606 GN=SAMD14 PE=2 SV=2	SAMD14	1	1	1.92	0.0275828	0.151251	0.482198
SJPG0118664.001	sp|Q8IVL5|P3H2_HUMAN	Prolyl 3-hydroxylase 2 OS=Homo sapiens OX=9606 GN=P3H2 PE=1 SV=1	P3H2	20	14	19.21	0.00812839	0.0698622	0.481043
SJPG0105657.001	sp|Q86U90|YRDC_HUMAN	YrdC domain-containing protein, mitochondrial OS=Homo sapiens OX=9606 GN=YRDC PE=1 SV=1	YRDC	11	8	28.67	0.000133577	0.00424616	0.480965
SJPG0107763.001	sp|Q9NRD1|FBX6_HUMAN	F-box only protein 6 OS=Homo sapiens OX=9606 GN=FBXO6 PE=1 SV=1	FBXO6	13	7	20.14	0.00015354	0.00476691	0.480479
SJPG0108934.001	sp|Q86YB8|ERO1B_HUMAN	ERO1-like protein beta OS=Homo sapiens OX=9606 GN=ERO1B PE=1 SV=2	ERO1B	6	4	7.07	0.00492629	0.0506331	0.480025
SJPG0103814.001	sp|Q96SJ8|TSN18_HUMAN	Tetraspanin-18 OS=Homo sapiens OX=9606 GN=TSPAN18 PE=2 SV=1	TSPAN18	8	3	10.89	0.00132908	0.0210615	-0.480236
SJPG0103564.001	sp|Q9Y6N8|CAD10_HUMAN	Cadherin-10 OS=Homo sapiens OX=9606 GN=CDH10 PE=1 SV=2	CDH10	9	6	8.38	0.00261498	0.0337539	-0.481088
SJPG0104616.001	sp|Q9UBP4|DKK3_HUMAN	Dickkopf-related protein 3 OS=Homo sapiens OX=9606 GN=DKK3 PE=1 SV=2	DKK3	13	5	18.57	0.00158582	0.0238522	-0.481576
SJPG0126875.001	tr|Q9P0C9|Q9P0C9_HUMAN	HSPC107 (Fragment) OS=Homo sapiens OX=9606 PE=2 SV=1	NA	1	1	8.28	0.00336642	0.0391453	-0.481665
SJPG0109034.001	sp|Q9H5J0|ZBTB3_HUMAN	Zinc finger and BTB domain-containing protein 3 OS=Homo sapiens OX=9606 GN=ZBTB3 PE=1 SV=1	ZBTB3	2	2	2.61	0.000343882	0.0083389	-0.481828
SJPG0101859.001	sp|Q9P2E7|PCD10_HUMAN	Protocadherin-10 OS=Homo sapiens OX=9606 GN=PCDH10 PE=1 SV=2	PCDH10	36	21	25.87	0.00767462	0.0668058	-0.484288
SJPG0116159.001	sp|Q9HCI6|K1586_HUMAN	E3 SUMO-protein ligase KIAA1586 OS=Homo sapiens OX=9606 GN=KIAA1586 PE=1 SV=2	KIAA1586	1	1	1.14	0.0137412	0.0985388	-0.48477
SJPG0113840.002	tr|A0A096LNH2|A0A096LNH2_HUMAN	EF-hand calcium-binding domain-containing protein 8 OS=Homo sapiens OX=9606 GN=EFCAB8 PE=1 SV=1	EFCAB8	1	1	0.78	0.0498745	0.21687	-0.485517
SJPG0116300.001	sp|Q9UMN6|KMT2B_HUMAN	Histone-lysine N-methyltransferase 2B OS=Homo sapiens OX=9606 GN=KMT2B PE=1 SV=1	KMT2B	18	4	1.14	0.0450813	0.204547	-0.486044
SJPG0104995.001	sp|Q9Y548|YIPF1_HUMAN	Protein YIPF1 OS=Homo sapiens OX=9606 GN=YIPF1 PE=1 SV=1	YIPF1	2	1	2.94	0.000316098	0.00782819	-0.486523
SJPG0103771.001	sp|Q9C026|TRIM9_HUMAN	E3 ubiquitin-protein ligase TRIM9 OS=Homo sapiens OX=9606 GN=TRIM9 PE=1 SV=1	TRIM9	63	26	38.03	6.97814e-06	0.000523312	-0.486816
SJPG0121334.010	tr|G3V171|G3V171_HUMAN	Phosphatidylinositol 3,4,5-trisphosphate 3-phosphatase TPTE2 OS=Homo sapiens OX=9606 GN=TPTE2 PE=4 SV=1	TPTE2	1	1	3.26	0.0490735	0.215232	-0.486834
SJPG0110684.001	sp|Q9NYQ6|CELR1_HUMAN	Cadherin EGF LAG seven-pass G-type receptor 1 OS=Homo sapiens OX=9606 GN=CELSR1 PE=1 SV=1	CELSR1	18	13	4.05	0.00145689	0.022355	-0.487148
SJPG0106198.001	sp|Q8N8R5|CB069_HUMAN	UPF0565 protein C2orf69 OS=Homo sapiens OX=9606 GN=C2orf69 PE=1 SV=1	C2orf69	1	1	3.9	0.00330922	0.0386403	-0.490978
SJPG0102853.001	sp|Q9H598|VIAAT_HUMAN	Vesicular inhibitory amino acid transporter OS=Homo sapiens OX=9606 GN=SLC32A1 PE=2 SV=2	SLC32A1	3	1	1.14	0.000129698	0.00414762	-0.492401
SJPG0108181.001	sp|P25103|NK1R_HUMAN	Substance-P receptor OS=Homo sapiens OX=9606 GN=TACR1 PE=1 SV=1	TACR1	5	2	8.84	0.00375424	0.0420831	-0.493266
SJPG0111043.001	sp|Q8TDG2|ACTT1_HUMAN	Actin-related protein T1 OS=Homo sapiens OX=9606 GN=ACTRT1 PE=2 SV=2	ACTRT1	2	1	2.93	0.0085341	0.0722988	-0.493802
SJPG0102201.001	sp|Q9Y6A9|SPCS1_HUMAN	Signal peptidase complex subunit 1 OS=Homo sapiens OX=9606 GN=SPCS1 PE=1 SV=5	SPCS1	6	2	10.06	0.0345063	0.174897	-0.493862
SJPG0107593.001	sp|P57073|SOX8_HUMAN	Transcription factor SOX-8 OS=Homo sapiens OX=9606 GN=SOX8 PE=2 SV=1	SOX8	15	6	12.78	0.00463827	0.048472	-0.494494
SJPG0111551.001	sp|A8MTZ0|BBIP1_HUMAN	BBSome-interacting protein 1 OS=Homo sapiens OX=9606 GN=BBIP1 PE=1 SV=2	BBIP1	4	1	6.52	0.000241169	0.00648537	-0.496741
SJPG0104327.001	sp|P22607|FGFR3_HUMAN	Fibroblast growth factor receptor 3 OS=Homo sapiens OX=9606 GN=FGFR3 PE=1 SV=1	FGFR3	4	2	2.98	9.56003e-05	0.00345101	-0.497737
SJPG0106922.001	sp|Q6PCB0|VWA1_HUMAN	von Willebrand factor A domain-containing protein 1 OS=Homo sapiens OX=9606 GN=VWA1 PE=1 SV=1	VWA1	1	1	3.6	0.000276107	0.00710208	-0.499707
SJPG0102454.001	sp|O95897|NOE2_HUMAN	Noelin-2 OS=Homo sapiens OX=9606 GN=OLFM2 PE=1 SV=2	OLFM2	27	12	24.01	6.1654e-05	0.00254478	-0.499885
SJPG0105063.001	sp|Q9Y653|AGRG1_HUMAN	Adhesion G-protein coupled receptor G1 OS=Homo sapiens OX=9606 GN=ADGRG1 PE=1 SV=2	ADGRG1	50	12	20.06	0.000789417	0.0148525	-0.500704
SJPG0102130.001	sp|O15079|SNPH_HUMAN	Syntaphilin OS=Homo sapiens OX=9606 GN=SNPH PE=1 SV=2	SNPH	3	1	1.62	0.00570195	0.0552503	-0.500989
SJPG0122280.001	sp|Q99592|ZBT18_HUMAN	Zinc finger and BTB domain-containing protein 18 OS=Homo sapiens OX=9606 GN=ZBTB18 PE=1 SV=1	ZBTB18	2	1	2.49	0.0259887	0.146121	-0.501103
SJPG0101397.001	sp|Q8IUQ0|CLVS1_HUMAN	Clavesin-1 OS=Homo sapiens OX=9606 GN=CLVS1 PE=1 SV=1	CLVS1	2	2	9.32	0.00103181	0.0177791	-0.501714
SJPG0109082.001	sp|Q5JVL4|EFHC1_HUMAN	EF-hand domain-containing protein 1 OS=Homo sapiens OX=9606 GN=EFHC1 PE=1 SV=1	EFHC1	3	3	4.06	0.00252084	0.0329784	-0.501925
SJPG0104583.001	sp|P16035|TIMP2_HUMAN	Metalloproteinase inhibitor 2 OS=Homo sapiens OX=9606 GN=TIMP2 PE=1 SV=2	TIMP2	29	6	25.91	0.00470068	0.0488843	-0.503535
SJPG0105573.001	sp|O00712|NFIB_HUMAN	Nuclear factor 1 B-type OS=Homo sapiens OX=9606 GN=NFIB PE=1 SV=2	NFIB	9	6	17.86	4.16985e-05	0.001914	-0.50409
SJPG0110008.001	sp|Q9H336|CRLD1_HUMAN	Cysteine-rich secretory protein LCCL domain-containing 1 OS=Homo sapiens OX=9606 GN=CRISPLD1 PE=2 SV=1	CRISPLD1	20	11	28.2	0.0101933	0.0814315	-0.504519
SJPG0107614.001	sp|Q5JSP0|FGD3_HUMAN	FYVE, RhoGEF and PH domain-containing protein 3 OS=Homo sapiens OX=9606 GN=FGD3 PE=1 SV=1	FGD3	22	11	15.86	0.000354586	0.00850448	-0.505051
SJPG0122495.001	sp|Q9HCZ1|ZN334_HUMAN	Zinc finger protein 334 OS=Homo sapiens OX=9606 GN=ZNF334 PE=1 SV=2	ZNF334	2	1	3.97	0.0019013	0.0270357	-0.506483
SJPG0109442.001	sp|P35712|SOX6_HUMAN	Transcription factor SOX-6 OS=Homo sapiens OX=9606 GN=SOX6 PE=1 SV=3	SOX6	27	17	18.24	0.0273911	0.150821	-0.507269
SJPG0108707.001	sp|Q9Y467|SALL2_HUMAN	Sal-like protein 2 OS=Homo sapiens OX=9606 GN=SALL2 PE=1 SV=4	SALL2	17	12	14.2	0.000188151	0.00547438	-0.508127
SJPG0122535.001	sp|Q8N7K0|ZN433_HUMAN	Zinc finger protein 433 OS=Homo sapiens OX=9606 GN=ZNF433 PE=1 SV=1	ZNF433	1	1	2.23	0.00132375	0.0210397	-0.509831
SJPG0101394.001	sp|Q9ULP0|NDRG4_HUMAN	Protein NDRG4 OS=Homo sapiens OX=9606 GN=NDRG4 PE=1 SV=2	NDRG4	28	7	26.7	7.36166e-05	0.00288214	-0.511859
SJPG0114070.001	sp|Q6GMR7|FAAH2_HUMAN	Fatty-acid amide hydrolase 2 OS=Homo sapiens OX=9606 GN=FAAH2 PE=1 SV=1	FAAH2	4	2	2.44	4.03543e-05	0.00188178	-0.512585
SJPG0105329.001	sp|Q7Z2X4|PCLI1_HUMAN	PTB-containing, cubilin and LRP1-interacting protein OS=Homo sapiens OX=9606 GN=PID1 PE=1 SV=1	PID1	11	6	26.4	0.0359872	0.178744	-0.513379
SJPG0122395.001	sp|P52741|ZN134_HUMAN	Zinc finger protein 134 OS=Homo sapiens OX=9606 GN=ZNF134 PE=1 SV=2	ZNF134	1	1	2.11	0.008481	0.0719062	-0.51399
SJPG0122318.001	sp|Q8TBF4|ZCRB1_HUMAN	Zinc finger CCHC-type and RNA-binding motif-containing protein 1 OS=Homo sapiens OX=9606 GN=ZCRB1 PE=1 SV=2	ZCRB1	1	1	4.15	2.50613e-05	0.00133439	-0.514018
SJPG0110753.001	sp|O60423|AT8B3_HUMAN	Phospholipid-transporting ATPase IK OS=Homo sapiens OX=9606 GN=ATP8B3 PE=2 SV=4	ATP8B3	2	1	0.62	8.23751e-05	0.00311068	-0.514221
SJPG0120468.001	sp|Q14159|SPIDR_HUMAN	DNA repair-scaffolding protein OS=Homo sapiens OX=9606 GN=SPIDR PE=1 SV=2	SPIDR	3	2	1.31	0.000245838	0.00656121	-0.514662
SJPG0104887.001	sp|Q9H4F8|SMOC1_HUMAN	SPARC-related modular calcium-binding protein 1 OS=Homo sapiens OX=9606 GN=SMOC1 PE=1 SV=1	SMOC1	24	13	29.49	0.0320898	0.166226	-0.515928
SJPG0100894.001	sp|Q9H3Q1|BORG4_HUMAN	Cdc42 effector protein 4 OS=Homo sapiens OX=9606 GN=CDC42EP4 PE=1 SV=1	CDC42EP4	67	19	57.02	0.000377105	0.00882591	-0.516156
SJPG0108126.001	sp|Q9H3T3|SEM6B_HUMAN	Semaphorin-6B OS=Homo sapiens OX=9606 GN=SEMA6B PE=1 SV=4	SEMA6B	1	1	0.79	3.71587e-05	0.00178245	-0.516727
SJPG0109765.001	sp|Q9H3M0|KCNF1_HUMAN	Potassium voltage-gated channel subfamily F member 1 OS=Homo sapiens OX=9606 GN=KCNF1 PE=1 SV=1	KCNF1	3	2	4.05	0.0220342	0.132013	-0.517208
SJPG0110542.001	sp|Q6ZRI0|OTOG_HUMAN	Otogelin OS=Homo sapiens OX=9606 GN=OTOG PE=1 SV=3	OTOG	1	1	0.21	0.00017585	0.00523081	-0.517899
SJPG0122578.001	sp|Q8TF50|ZN526_HUMAN	Zinc finger protein 526 OS=Homo sapiens OX=9606 GN=ZNF526 PE=1 SV=2	ZNF526	2	1	1.19	0.0381298	0.184482	-0.522844
SJPG0121261.001	sp|O00300|TR11B_HUMAN	Tumor necrosis factor receptor superfamily member 11B OS=Homo sapiens OX=9606 GN=TNFRSF11B PE=1 SV=3	TNFRSF11B	1	1	3.24	0.0496733	0.216411	-0.525108
SJPG0117315.001	sp|Q9H3U5|MFSD1_HUMAN	Major facilitator superfamily domain-containing protein 1 OS=Homo sapiens OX=9606 GN=MFSD1 PE=2 SV=2	MFSD1	4	3	5.16	9.98502e-05	0.00355756	-0.525507
SJPG0119443.001	sp|Q9HCJ3|RAVR2_HUMAN	Ribonucleoprotein PTB-binding 2 OS=Homo sapiens OX=9606 GN=RAVER2 PE=1 SV=2	RAVER2	3	3	5.21	2.89914e-05	0.00147226	-0.525739
SJPG0120654.001	sp|Q8NBK3|SUMF1_HUMAN	Formylglycine-generating enzyme OS=Homo sapiens OX=9606 GN=SUMF1 PE=1 SV=3	SUMF1	10	4	12.3	0.00434995	0.0465086	-0.525922
SJPG0107082.001	sp|O60894|RAMP1_HUMAN	Receptor activity-modifying protein 1 OS=Homo sapiens OX=9606 GN=RAMP1 PE=1 SV=1	RAMP1	3	2	12.84	0.0124338	0.0928522	-0.527021
SJPG0107514.001	sp|O60783|RT14_HUMAN	28S ribosomal protein S14, mitochondrial OS=Homo sapiens OX=9606 GN=MRPS14 PE=1 SV=1	MRPS14	1	1	4.69	6.56034e-06	0.000504482	-0.534295
SJPG0112837.001	sp|P48052|CBPA2_HUMAN	Carboxypeptidase A2 OS=Homo sapiens OX=9606 GN=CPA2 PE=1 SV=3	CPA2	2	1	1.67	6.83886e-05	0.00274819	-0.534498
SJPG0109549.001	sp|P43251|BTD_HUMAN	Biotinidase OS=Homo sapiens OX=9606 GN=BTD PE=1 SV=2	BTD	2	2	4.05	0.0172841	0.112853	-0.534623
SJPG0107778.001	sp|Q9H6X2|ANTR1_HUMAN	Anthrax toxin receptor 1 OS=Homo sapiens OX=9606 GN=ANTXR1 PE=1 SV=2	ANTXR1	30	14	22.34	2.59066e-06	0.000265268	-0.535222
SJPG0116960.001	tr|A4FUW6|A4FUW6_HUMAN	LOC728395 protein OS=Homo sapiens OX=9606 GN=LOC728395 PE=2 SV=1	LOC728395	2	1	3.17	0.000375765	0.00881392	-0.535244
SJPG0113945.001	sp|Q8TE68|ES8L1_HUMAN	Epidermal growth factor receptor kinase substrate 8-like protein 1 OS=Homo sapiens OX=9606 GN=EPS8L1 PE=1 SV=3	EPS8L1	2	2	1.8	0.00203832	0.0283461	-0.536262
SJPG0103620.001	sp|Q9P0K1|ADA22_HUMAN	Disintegrin and metalloproteinase domain-containing protein 22 OS=Homo sapiens OX=9606 GN=ADAM22 PE=1 SV=1	ADAM22	4	4	5.19	0.00209123	0.0288839	-0.536635
SJPG0100786.001	sp|Q99689|FEZ1_HUMAN	Fasciculation and elongation protein zeta-1 OS=Homo sapiens OX=9606 GN=FEZ1 PE=1 SV=1	FEZ1	23	11	21.17	6.15187e-05	0.00254478	-0.536759
SJPG0118685.001	sp|Q9BTK6|PAGR1_HUMAN	PAXIP1-associated glutamate-rich protein 1 OS=Homo sapiens OX=9606 GN=PAGR1 PE=1 SV=1	PAGR1	3	3	8.27	4.07205e-06	0.000369312	-0.538181
SJPG0107520.001	sp|Q96NX9|DACH2_HUMAN	Dachshund homolog 2 OS=Homo sapiens OX=9606 GN=DACH2 PE=2 SV=1	DACH2	2	2	3.84	0.0014667	0.0224732	-0.539421
SJPG0110988.001	sp|Q7L211|ABHDD_HUMAN	Protein ABHD13 OS=Homo sapiens OX=9606 GN=ABHD13 PE=2 SV=1	ABHD13	1	1	2.67	0.000917301	0.0163644	-0.540257
SJPG0119367.001	sp|Q9Y3Y4|PYGO1_HUMAN	Pygopus homolog 1 OS=Homo sapiens OX=9606 GN=PYGO1 PE=1 SV=2	PYGO1	4	4	14.32	5.0214e-05	0.00220053	-0.540431
SJPG0102924.001	sp|Q92932|PTPR2_HUMAN	Receptor-type tyrosine-protein phosphatase N2 OS=Homo sapiens OX=9606 GN=PTPRN2 PE=1 SV=2	PTPRN2	4	1	2.56	0.0175747	0.114048	-0.542477
SJPG0114800.001	sp|O43903|GAS2_HUMAN	Growth arrest-specific protein 2 OS=Homo sapiens OX=9606 GN=GAS2 PE=1 SV=1	GAS2	2	2	6.39	0.000120467	0.00395941	-0.54401
SJPG0122421.001	sp|O14628|ZN195_HUMAN	Zinc finger protein 195 OS=Homo sapiens OX=9606 GN=ZNF195 PE=1 SV=2	ZNF195	1	1	1.11	0.00389471	0.0431311	-0.54684
SJPG0114586.001	tr|Q8N7Q0|Q8N7Q0_HUMAN	cDNA FLJ40504 fis, clone TESTI2045509, highly similar to KERATIN, TYPE I CYTOSKELETAL 18 OS=Homo sapiens OX=9606 GN=FLJ40504 PE=2 SV=1	FLJ40504	1	1	2.7	0.017564	0.114048	-0.546854
SJPG0107680.001	sp|Q53EL9|SEZ6_HUMAN	Seizure protein 6 homolog OS=Homo sapiens OX=9606 GN=SEZ6 PE=1 SV=2	SEZ6	8	4	5.63	0.00150563	0.0230036	-0.547371
SJPG0104105.001	sp|P23471|PTPRZ_HUMAN	Receptor-type tyrosine-protein phosphatase zeta OS=Homo sapiens OX=9606 GN=PTPRZ1 PE=1 SV=4	PTPRZ1	248	50	21.77	0.000553112	0.0114817	-0.548185
SJPG0111218.001	sp|Q9UKU9|ANGL2_HUMAN	Angiopoietin-related protein 2 OS=Homo sapiens OX=9606 GN=ANGPTL2 PE=1 SV=1	ANGPTL2	13	7	15.42	0.00365536	0.0412788	-0.550111
SJPG0110900.001	sp|Q3ZCN5|OTOGL_HUMAN	Otogelin-like protein OS=Homo sapiens OX=9606 GN=OTOGL PE=2 SV=5	OTOGL	2	1	0.3	0.00446702	0.0472049	-0.551889
SJPG0105430.001	sp|P55899|FCGRN_HUMAN	IgG receptor FcRn large subunit p51 OS=Homo sapiens OX=9606 GN=FCGRT PE=1 SV=1	FCGRT	2	1	1.92	0.000378765	0.00884534	-0.552092
SJPG0103875.001	sp|Q969T3|SNX21_HUMAN	Sorting nexin-21 OS=Homo sapiens OX=9606 GN=SNX21 PE=1 SV=1	SNX21	1	1	1.88	0.0023811	0.0316558	-0.5557
SJPG0121658.001	sp|A1L157|TSN11_HUMAN	Tetraspanin-11 OS=Homo sapiens OX=9606 GN=TSPAN11 PE=2 SV=2	TSPAN11	3	1	3.16	0.00190827	0.0270556	-0.561037
SJPG0104593.001	sp|O95196|CSPG5_HUMAN	Chondroitin sulfate proteoglycan 5 OS=Homo sapiens OX=9606 GN=CSPG5 PE=1 SV=3	CSPG5	15	6	12.01	0.0114465	0.0878827	-0.562359
SJPG0109319.001	sp|O15466|SIA8E_HUMAN	Alpha-2,8-sialyltransferase 8E OS=Homo sapiens OX=9606 GN=ST8SIA5 PE=1 SV=2	ST8SIA5	3	3	7.18	0.000780983	0.0147721	-0.562445
SJPG0107105.001	sp|A6NE02|BTBDH_HUMAN	BTB/POZ domain-containing protein 17 OS=Homo sapiens OX=9606 GN=BTBD17 PE=3 SV=1	BTBD17	6	4	12.13	0.00643341	0.0595593	-0.567816
SJPG0114891.001	sp|P09681|GIP_HUMAN	Gastric inhibitory polypeptide OS=Homo sapiens OX=9606 GN=GIP PE=1 SV=1	GIP	1	1	10.46	0.000383167	0.00892855	-0.569188
SJPG0103416.001	sp|Q53GL0|PKHO1_HUMAN	Pleckstrin homology domain-containing family O member 1 OS=Homo sapiens OX=9606 GN=PLEKHO1 PE=1 SV=2	PLEKHO1	2	1	3.67	0.000454769	0.0100474	-0.569364
SJPG0118917.001	sp|Q3MJ16|PA24E_HUMAN	Cytosolic phospholipase A2 epsilon OS=Homo sapiens OX=9606 GN=PLA2G4E PE=1 SV=4	PLA2G4E	1	1	0.69	0.0159664	0.107885	-0.571323
SJPG0121852.001	sp|Q6ZU65|UBN2_HUMAN	Ubinuclein-2 OS=Homo sapiens OX=9606 GN=UBN2 PE=1 SV=2	UBN2	5	2	1.26	0.00286154	0.0355158	-0.573685
SJPG0118313.001	sp|Q5TZ20|OR2G6_HUMAN	Olfactory receptor 2G6 OS=Homo sapiens OX=9606 GN=OR2G6 PE=1 SV=1	OR2G6	6	1	3.16	0.0466555	0.208842	-0.574943
SJPG0102958.001	sp|P23468|PTPRD_HUMAN	Receptor-type tyrosine-protein phosphatase delta OS=Homo sapiens OX=9606 GN=PTPRD PE=1 SV=2	PTPRD	33	22	13.39	0.000644766	0.0129549	-0.575732
SJPG0122533.001	sp|P17038|ZNF43_HUMAN	Zinc finger protein 43 OS=Homo sapiens OX=9606 GN=ZNF43 PE=2 SV=4	ZNF43	1	1	0.99	0.0358972	0.178536	-0.57667
SJPG0112581.001	sp|Q5T0N1|CFA70_HUMAN	Cilia- and flagella-associated protein 70 OS=Homo sapiens OX=9606 GN=CFAP70 PE=1 SV=3	CFAP70	1	1	1.07	0.0125199	0.0930925	-0.577403
SJPG0111059.001	sp|Q9H324|ATS10_HUMAN	A disintegrin and metalloproteinase with thrombospondin motifs 10 OS=Homo sapiens OX=9606 GN=ADAMTS10 PE=1 SV=2	ADAMTS10	1	1	0.82	0.0299922	0.159854	-0.577431
SJPG0106975.001	sp|P30279|CCND2_HUMAN	G1/S-specific cyclin-D2 OS=Homo sapiens OX=9606 GN=CCND2 PE=1 SV=1	CCND2	4	3	9.69	0.00179762	0.0260093	-0.578826
SJPG0118157.001	sp|Q7RTU3|OLIG3_HUMAN	Oligodendrocyte transcription factor 3 OS=Homo sapiens OX=9606 GN=OLIG3 PE=1 SV=2	OLIG3	9	3	11.76	0.00705828	0.0631627	-0.580023
SJPG0115037.001	sp|P32249|GP183_HUMAN	G-protein coupled receptor 183 OS=Homo sapiens OX=9606 GN=GPR183 PE=1 SV=3	GPR183	1	1	1.94	0.000204806	0.0058315	-0.580874
SJPG0108641.001	sp|Q9BYW1|GTR11_HUMAN	Solute carrier family 2, facilitated glucose transporter member 11 OS=Homo sapiens OX=9606 GN=SLC2A11 PE=1 SV=1	SLC2A11	1	1	1.41	0.00119945	0.0196506	-0.581423
SJPG0122595.001	sp|Q8NEP9|ZN555_HUMAN	Zinc finger protein 555 OS=Homo sapiens OX=9606 GN=ZNF555 PE=1 SV=4	ZNF555	1	1	1.43	0.0312536	0.163374	-0.584935
SJPG0103376.001	sp|Q9NQX7|ITM2C_HUMAN	Integral membrane protein 2C OS=Homo sapiens OX=9606 GN=ITM2C PE=1 SV=1	ITM2C	24	9	48.69	0.000448326	0.0100299	-0.58714
SJPG0100526.001	sp|Q9UPQ0|LIMC1_HUMAN	LIM and calponin homology domains-containing protein 1 OS=Homo sapiens OX=9606 GN=LIMCH1 PE=1 SV=4	LIMCH1	136	53	54.39	0.000676508	0.0133471	-0.591275
SJPG0103402.001	sp|Q9HBT6|CAD20_HUMAN	Cadherin-20 OS=Homo sapiens OX=9606 GN=CDH20 PE=2 SV=2	CDH20	5	5	5.74	4.52738e-05	0.00203408	-0.591979
SJPG0102378.001	sp|Q13224|NMDE2_HUMAN	Glutamate receptor ionotropic, NMDA 2B OS=Homo sapiens OX=9606 GN=GRIN2B PE=1 SV=3	GRIN2B	9	1	0.61	0.0277057	0.151523	-0.59463
SJPG0109838.001	sp|Q9Y6H5|SNCAP_HUMAN	Synphilin-1 OS=Homo sapiens OX=9606 GN=SNCAIP PE=1 SV=2	SNCAIP	4	4	4.46	7.54765e-05	0.00290653	-0.595179
SJPG0120989.001	sp|Q5TEJ8|THMS2_HUMAN	Protein THEMIS2 OS=Homo sapiens OX=9606 GN=THEMIS2 PE=1 SV=1	THEMIS2	2	2	4.2	0.00192712	0.0272174	-0.595504
SJPG0104927.001	sp|Q96JG8|MAGD4_HUMAN	Melanoma-associated antigen D4 OS=Homo sapiens OX=9606 GN=MAGED4 PE=1 SV=3	MAGED4	31	17	25.91	9.23373e-05	0.00336747	-0.597503
SJPG0114854.001	sp|Q17RS7|GEN_HUMAN	Flap endonuclease GEN homolog 1 OS=Homo sapiens OX=9606 GN=GEN1 PE=1 SV=2	GEN1	2	2	1.21	0.0186866	0.118308	-0.599584
SJPG0103962.001	sp|P41586|PACR_HUMAN	Pituitary adenylate cyclase-activating polypeptide type I receptor OS=Homo sapiens OX=9606 GN=ADCYAP1R1 PE=1 SV=1	ADCYAP1R1	10	4	5.56	3.85735e-05	0.00183379	-0.60024
SJPG0112215.001	sp|Q6ZP82|CC141_HUMAN	Coiled-coil domain-containing protein 141 OS=Homo sapiens OX=9606 GN=CCDC141 PE=1 SV=2	CCDC141	2	2	1.24	0.000156938	0.00482859	-0.600877
SJPG0121290.001	sp|P13805|TNNT1_HUMAN	Troponin T, slow skeletal muscle OS=Homo sapiens OX=9606 GN=TNNT1 PE=1 SV=4	TNNT1	3	2	4.68	0.00283472	0.0352732	-0.600938
SJPG0112182.001	sp|Q9ULV8|CBLC_HUMAN	E3 ubiquitin-protein ligase CBL-C OS=Homo sapiens OX=9606 GN=CBLC PE=1 SV=3	CBLC	1	1	2.95	3.64838e-05	0.00175799	-0.601958
SJPG0116825.001	tr|A4D239|A4D239_HUMAN	LOC393076 OS=Homo sapiens OX=9606 GN=LOC393076 PE=4 SV=1	LOC393076	2	1	1.02	1.68538e-06	0.000206294	-0.602142
SJPG0112861.001	sp|P82279|CRUM1_HUMAN	Protein crumbs homolog 1 OS=Homo sapiens OX=9606 GN=CRB1 PE=1 SV=2	CRB1	1	1	0.71	0.000262698	0.00687232	-0.60253
SJPG0110424.001	sp|Q15027|ACAP1_HUMAN	Arf-GAP with coiled-coil, ANK repeat and PH domain-containing protein 1 OS=Homo sapiens OX=9606 GN=ACAP1 PE=1 SV=1	ACAP1	2	2	2.7	0.00034455	0.0083389	-0.605196
SJPG0104497.001	sp|Q9HCB6|SPON1_HUMAN	Spondin-1 OS=Homo sapiens OX=9606 GN=SPON1 PE=1 SV=2	SPON1	29	13	19.21	0.0481782	0.213185	-0.606532
SJPG0105230.001	sp|O76038|SEGN_HUMAN	Secretagogin OS=Homo sapiens OX=9606 GN=SCGN PE=1 SV=2	SCGN	2	1	2.17	0.00083897	0.0153839	-0.606632
SJPG0120382.001	sp|Q15506|SP17_HUMAN	Sperm surface protein Sp17 OS=Homo sapiens OX=9606 GN=SPA17 PE=1 SV=1	SPA17	3	3	17.22	0.000143253	0.00450001	-0.606859
SJPG0104139.001	sp|Q9NX95|SYBU_HUMAN	Syntabulin OS=Homo sapiens OX=9606 GN=SYBU PE=1 SV=2	SYBU	4	2	2.41	0.000882149	0.0159428	-0.608131
SJPG0112015.001	sp|Q5T5N4|CF118_HUMAN	Uncharacterized protein C6orf118 OS=Homo sapiens OX=9606 GN=C6orf118 PE=2 SV=1	C6orf118	1	1	2.13	0.02029	0.124895	-0.60971
SJPG0101835.001	sp|Q14515|SPRL1_HUMAN	SPARC-like protein 1 OS=Homo sapiens OX=9606 GN=SPARCL1 PE=1 SV=2	SPARCL1	46	23	35.09	0.000374236	0.00879744	-0.609818
SJPG0114377.001	sp|Q8TAL6|FIBIN_HUMAN	Fin bud initiation factor homolog OS=Homo sapiens OX=9606 GN=FIBIN PE=1 SV=1	FIBIN	3	2	10.43	0.0238194	0.138608	-0.615137
SJPG0108282.001	sp|Q9UKL6|PPCT_HUMAN	Phosphatidylcholine transfer protein OS=Homo sapiens OX=9606 GN=PCTP PE=1 SV=1	PCTP	1	1	3.27	0.000306854	0.00767063	-0.615732
SJPG0110231.001	sp|P37173|TGFR2_HUMAN	TGF-beta receptor type-2 OS=Homo sapiens OX=9606 GN=TGFBR2 PE=1 SV=2	TGFBR2	1	1	1.59	0.000158616	0.00485373	-0.616232
SJPG0109887.001	sp|P98198|AT8B2_HUMAN	Phospholipid-transporting ATPase ID OS=Homo sapiens OX=9606 GN=ATP8B2 PE=1 SV=2	ATP8B2	2	2	0.99	1.2042e-05	0.00078192	-0.619921
SJPG0106667.001	sp|Q8NFY4|SEM6D_HUMAN	Semaphorin-6D OS=Homo sapiens OX=9606 GN=SEMA6D PE=1 SV=1	SEMA6D	5	5	4.85	4.59515e-06	0.00039147	-0.620784
SJPG0111994.001	sp|Q5BLP8|CD048_HUMAN	Neuropeptide-like protein C4orf48 OS=Homo sapiens OX=9606 GN=C4orf48 PE=1 SV=3	C4orf48	1	1	8.42	0.00193116	0.0272383	-0.621153
SJPG0105108.001	sp|P23511|NFYA_HUMAN	Nuclear transcription factor Y subunit alpha OS=Homo sapiens OX=9606 GN=NFYA PE=1 SV=2	NFYA	3	2	8.36	1.78249e-06	0.000213278	-0.62275
SJPG0100662.001	sp|P28289|TMOD1_HUMAN	Tropomodulin-1 OS=Homo sapiens OX=9606 GN=TMOD1 PE=1 SV=1	TMOD1	84	22	54.04	0.00280641	0.0350769	-0.623564
SJPG0111034.012	tr|Q562W4|Q562W4_HUMAN	Actin-like protein (Fragment) OS=Homo sapiens OX=9606 GN=ACT PE=4 SV=1	ACT	1	1	5.82	0.00546038	0.0536417	-0.626914
SJPG0122681.001	sp|Q96CS4|ZN689_HUMAN	Zinc finger protein 689 OS=Homo sapiens OX=9606 GN=ZNF689 PE=1 SV=1	ZNF689	2	1	1.6	0.0231341	0.135772	-0.62752
SJPG0106407.001	sp|P35625|TIMP3_HUMAN	Metalloproteinase inhibitor 3 OS=Homo sapiens OX=9606 GN=TIMP3 PE=1 SV=2	TIMP3	8	5	21.8	0.000284258	0.00725914	-0.627673
SJPG0103279.001	sp|Q16348|S15A2_HUMAN	Solute carrier family 15 member 2 OS=Homo sapiens OX=9606 GN=SLC15A2 PE=1 SV=2	SLC15A2	13	8	8.23	0.00278372	0.0349162	-0.630081
SJPG0119531.001	sp|Q9H4X1|RGCC_HUMAN	Regulator of cell cycle RGCC OS=Homo sapiens OX=9606 GN=RGCC PE=1 SV=1	RGCC	1	1	14.6	0.000437488	0.00987037	-0.630514
SJPG0102526.001	sp|O75899|GABR2_HUMAN	Gamma-aminobutyric acid type B receptor subunit 2 OS=Homo sapiens OX=9606 GN=GABBR2 PE=1 SV=1	GABBR2	10	7	8.08	7.57376e-05	0.00290653	-0.632253
SJPG0106748.001	sp|Q9BXJ0|C1QT5_HUMAN	Complement C1q tumor necrosis factor-related protein 5 OS=Homo sapiens OX=9606 GN=C1QTNF5 PE=1 SV=1	C1QTNF5	4	3	12.35	0.000106754	0.00366717	-0.643048
SJPG0111455.001	sp|Q52LC2|VAS1L_HUMAN	V-type proton ATPase subunit S1-like protein OS=Homo sapiens OX=9606 GN=ATP6AP1L PE=2 SV=1	ATP6AP1L	1	1	2.68	5.89215e-05	0.00246061	-0.648903
SJPG0105720.001	sp|O75711|SCRG1_HUMAN	Scrapie-responsive protein 1 OS=Homo sapiens OX=9606 GN=SCRG1 PE=1 SV=1	SCRG1	2	2	17.35	0.00127234	0.020529	-0.651618
SJPG0109464.001	sp|Q9NWZ3|IRAK4_HUMAN	Interleukin-1 receptor-associated kinase 4 OS=Homo sapiens OX=9606 GN=IRAK4 PE=1 SV=1	IRAK4	3	2	5.43	7.96766e-07	0.000126638	-0.652142
SJPG0100531.001	sp|P02689|MYP2_HUMAN	Myelin P2 protein OS=Homo sapiens OX=9606 GN=PMP2 PE=1 SV=3	PMP2	36	12	78.02	0.000398825	0.00915321	-0.653848
SJPG0110084.001	sp|Q9NPD5|SO1B3_HUMAN	Solute carrier organic anion transporter family member 1B3 OS=Homo sapiens OX=9606 GN=SLCO1B3 PE=1 SV=1	SLCO1B3	2	2	2.56	0.000116064	0.00387231	-0.655468
SJPG0102618.001	sp|Q9NZ56|FMN2_HUMAN	Formin-2 OS=Homo sapiens OX=9606 GN=FMN2 PE=1 SV=4	FMN2	22	18	11.09	0.000726134	0.0138905	-0.658138
SJPG0104305.001	sp|P16144|ITB4_HUMAN	Integrin beta-4 OS=Homo sapiens OX=9606 GN=ITGB4 PE=1 SV=5	ITGB4	87	44	27.99	0.00735062	0.0649061	-0.658619
SJPG0110040.001	sp|Q15569|TESK1_HUMAN	Dual specificity testis-specific protein kinase 1 OS=Homo sapiens OX=9606 GN=TESK1 PE=1 SV=2	TESK1	1	1	1.12	1.90189e-05	0.00109477	-0.659992
SJPG0119209.001	sp|O43490|PROM1_HUMAN	Prominin-1 OS=Homo sapiens OX=9606 GN=PROM1 PE=1 SV=1	PROM1	15	11	13.87	0.000287373	0.00732114	-0.670782
SJPG0110251.001	sp|O75325|LRRN2_HUMAN	Leucine-rich repeat neuronal protein 2 OS=Homo sapiens OX=9606 GN=LRRN2 PE=2 SV=2	LRRN2	6	4	4.35	2.80066e-05	0.00144778	-0.674534
SJPG0114002.001	sp|B1AK53|ESPN_HUMAN	Espin OS=Homo sapiens OX=9606 GN=ESPN PE=1 SV=1	ESPN	5	2	2.22	0.000251976	0.00669151	-0.682314
SJPG0107858.001	sp|Q96KG7|MEG10_HUMAN	Multiple epidermal growth factor-like domains protein 10 OS=Homo sapiens OX=9606 GN=MEGF10 PE=1 SV=1	MEGF10	30	18	21.75	3.75464e-07	8.69199e-05	-0.684072
SJPG0120957.001	sp|P10646|TFPI1_HUMAN	Tissue factor pathway inhibitor OS=Homo sapiens OX=9606 GN=TFPI PE=1 SV=1	TFPI	4	2	9.87	2.27993e-05	0.00123873	-0.684544
SJPG0115948.001	sp|Q86XH1|DRC11_HUMAN	Dynein regulatory complex protein 11 OS=Homo sapiens OX=9606 GN=IQCA1 PE=2 SV=1	IQCA1	2	2	2.92	5.85975e-05	0.00245671	-0.687427
SJPG0111063.001	sp|Q8TE58|ATS15_HUMAN	A disintegrin and metalloproteinase with thrombospondin motifs 15 OS=Homo sapiens OX=9606 GN=ADAMTS15 PE=2 SV=1	ADAMTS15	17	10	8.53	0.0146976	0.102498	-0.692619
SJPG0105287.001	sp|Q53EL6|PDCD4_HUMAN	Programmed cell death protein 4 OS=Homo sapiens OX=9606 GN=PDCD4 PE=1 SV=2	PDCD4	27	15	38.38	0.000567549	0.0116765	-0.698852
SJPG0107891.001	sp|O00418|EF2K_HUMAN	Eukaryotic elongation factor 2 kinase OS=Homo sapiens OX=9606 GN=EEF2K PE=1 SV=2	EEF2K	17	8	10.76	0.000131647	0.00419733	-0.699081
SJPG0117875.001	sp|Q86XR2|NIBA3_HUMAN	Protein Niban 3 OS=Homo sapiens OX=9606 GN=NIBAN3 PE=1 SV=2	NIBAN3	1	1	0.86	0.000303969	0.00761638	-0.707036
SJPG0117024.005	tr|B4DZ43|B4DZ43_HUMAN	cDNA FLJ61491, highly similar to Leucine-rich repeat-containing protein 37B OS=Homo sapiens OX=9606 PE=2 SV=1	NA	1	1	0.82	0.00278153	0.0349162	-0.71019
SJPG0118155.001	sp|Q8TAK6|OLIG1_HUMAN	Oligodendrocyte transcription factor 1 OS=Homo sapiens OX=9606 GN=OLIG1 PE=1 SV=2	OLIG1	6	1	2.95	0.00820194	0.0703807	-0.710488
SJPG0104509.001	sp|Q92673|SORL_HUMAN	Sortilin-related receptor OS=Homo sapiens OX=9606 GN=SORL1 PE=1 SV=2	SORL1	48	28	13.82	4.31616e-05	0.00196422	-0.717189
SJPG0118615.001	sp|Q9NX31|OSER1_HUMAN	Oxidative stress-responsive serine-rich protein 1 OS=Homo sapiens OX=9606 GN=OSER1 PE=1 SV=2	OSER1	1	1	2.4	0.0470463	0.209739	-0.723911
SJPG0108043.001	sp|P98164|LRP2_HUMAN	Low-density lipoprotein receptor-related protein 2 OS=Homo sapiens OX=9606 GN=LRP2 PE=1 SV=3	LRP2	50	37	8.74	5.37909e-07	0.000106078	-0.724456
SJPG0106086.001	sp|Q92563|TICN2_HUMAN	Testican-2 OS=Homo sapiens OX=9606 GN=SPOCK2 PE=1 SV=1	SPOCK2	11	8	17.69	0.010224	0.0816159	-0.724509
SJPG0111391.001	sp|Q9Y574|ASB4_HUMAN	Ankyrin repeat and SOCS box protein 4 OS=Homo sapiens OX=9606 GN=ASB4 PE=2 SV=1	ASB4	1	1	2.11	0.00640387	0.0593639	-0.725548
SJPG0111027.001	sp|P26436|ASPX_HUMAN	Acrosomal protein SP-10 OS=Homo sapiens OX=9606 GN=ACRV1 PE=1 SV=2	ACRV1	2	1	2.26	3.30402e-06	0.00031986	-0.734301
SJPG0119515.001	sp|Q96IC2|REXO5_HUMAN	RNA exonuclease 5 OS=Homo sapiens OX=9606 GN=REXO5 PE=2 SV=1	REXO5	1	1	0.78	1.60873e-07	4.63011e-05	-0.739424
SJPG0103409.001	sp|Q15768|EFNB3_HUMAN	Ephrin-B3 OS=Homo sapiens OX=9606 GN=EFNB3 PE=1 SV=1	EFNB3	32	13	48.53	0.0038158	0.0425726	-0.742311
SJPG0103679.001	sp|Q8WTR4|GDPD5_HUMAN	Glycerophosphodiester phosphodiesterase domain-containing protein 5 OS=Homo sapiens OX=9606 GN=GDPD5 PE=1 SV=2	GDPD5	1	1	2.15	0.00413232	0.044949	-0.748453
SJPG0107651.001	sp|Q9P2F5|STOX2_HUMAN	Storkhead-box protein 2 OS=Homo sapiens OX=9606 GN=STOX2 PE=2 SV=2	STOX2	4	2	1.4	1.87739e-05	0.00109477	-0.752131
SJPG0109419.001	sp|Q8TB40|ABHD4_HUMAN	(Lyso)-N-acylphosphatidylethanolamine lipase OS=Homo sapiens OX=9606 GN=ABHD4 PE=1 SV=1	ABHD4	7	5	13.45	7.90666e-07	0.000126638	-0.752414
SJPG0105466.001	sp|Q9NR34|MA1C1_HUMAN	Mannosyl-oligosaccharide 1,2-alpha-mannosidase IC OS=Homo sapiens OX=9606 GN=MAN1C1 PE=1 SV=1	MAN1C1	17	11	18.25	0.000827374	0.0152964	-0.760171
SJPG0110817.001	sp|Q92833|JARD2_HUMAN	Protein Jumonji OS=Homo sapiens OX=9606 GN=JARID2 PE=1 SV=2	JARID2	1	1	0.72	0.000766405	0.014548	-0.761074
SJPG0104969.001	sp|P05452|TETN_HUMAN	Tetranectin OS=Homo sapiens OX=9606 GN=CLEC3B PE=1 SV=3	CLEC3B	4	3	22.77	0.0210121	0.127998	-0.769096
SJPG0102366.001	sp|P17302|CXA1_HUMAN	Gap junction alpha-1 protein OS=Homo sapiens OX=9606 GN=GJA1 PE=1 SV=2	GJA1	35	14	40.31	0.000917413	0.0163644	-0.776843
SJPG0110339.001	sp|Q8IWU5|SULF2_HUMAN	Extracellular sulfatase Sulf-2 OS=Homo sapiens OX=9606 GN=SULF2 PE=1 SV=1	SULF2	39	18	18.97	3.353e-05	0.00166075	-0.778248
SJPG0105146.001	sp|Q6P499|NPAL3_HUMAN	NIPA-like protein 3 OS=Homo sapiens OX=9606 GN=NIPAL3 PE=1 SV=1	NIPAL3	2	2	4.19	0.000562342	0.0116054	-0.794965
SJPG0114157.001	sp|Q9NTX9|F217B_HUMAN	Protein FAM217B OS=Homo sapiens OX=9606 GN=FAM217B PE=1 SV=1	FAM217B	1	1	4.18	0.00692421	0.0623296	-0.797303
SJPG0110119.001	sp|Q9UIF3|TEKT2_HUMAN	Tektin-2 OS=Homo sapiens OX=9606 GN=TEKT2 PE=1 SV=1	TEKT2	1	1	2.09	0.000100222	0.00355756	-0.834611
SJPG0114291.001	sp|Q75N90|FBN3_HUMAN	Fibrillin-3 OS=Homo sapiens OX=9606 GN=FBN3 PE=2 SV=3	FBN3	1	1	0.46	0.00540824	0.0533757	-0.838798
SJPG0113819.001	sp|Q92611|EDEM1_HUMAN	ER degradation-enhancing alpha-mannosidase-like protein 1 OS=Homo sapiens OX=9606 GN=EDEM1 PE=1 SV=1	EDEM1	3	2	2.28	5.81813e-05	0.0024489	-0.840932
SJPG0120721.001	sp|Q92750|TAF4B_HUMAN	Transcription initiation factor TFIID subunit 4B OS=Homo sapiens OX=9606 GN=TAF4B PE=1 SV=2	TAF4B	1	1	0.93	0.0220538	0.132013	-0.847185
SJPG0107525.001	sp|Q96FE7|P3IP1_HUMAN	Phosphoinositide-3-kinase-interacting protein 1 OS=Homo sapiens OX=9606 GN=PIK3IP1 PE=1 SV=2	PIK3IP1	1	1	5.7	3.64281e-05	0.00175799	-0.848339
SJPG0110448.001	sp|Q96PE1|AGRA2_HUMAN	Adhesion G protein-coupled receptor A2 OS=Homo sapiens OX=9606 GN=ADGRA2 PE=1 SV=2	ADGRA2	1	1	0.45	0.0217795	0.131034	-0.871851
SJPG0108144.001	sp|P34741|SDC2_HUMAN	Syndecan-2 OS=Homo sapiens OX=9606 GN=SDC2 PE=1 SV=2	SDC2	20	7	22.88	0.000113169	0.00381713	-0.877663
SJPG0116047.001	sp|Q8WYB5|KAT6B_HUMAN	Histone acetyltransferase KAT6B OS=Homo sapiens OX=9606 GN=KAT6B PE=1 SV=3	KAT6B	6	5	2.07	0.00572456	0.0553686	-0.888456
SJPG0100801.001	sp|Q8IWT1|SCN4B_HUMAN	Sodium channel subunit beta-4 OS=Homo sapiens OX=9606 GN=SCN4B PE=1 SV=1	SCN4B	4	4	23.68	2.96322e-07	7.0123e-05	-0.890875
SJPG0104024.001	sp|P30531|SC6A1_HUMAN	Sodium- and chloride-dependent GABA transporter 1 OS=Homo sapiens OX=9606 GN=SLC6A1 PE=1 SV=2	SLC6A1	3	1	3.51	0.0383018	0.18481	-0.898331
SJPG0107431.001	sp|Q7L9B9|EEPD1_HUMAN	Endonuclease/exonuclease/phosphatase family domain-containing protein 1 OS=Homo sapiens OX=9606 GN=EEPD1 PE=1 SV=2	EEPD1	18	12	21.27	2.53965e-06	0.000264026	-0.904218
SJPG0105636.001	sp|O75056|SDC3_HUMAN	Syndecan-3 OS=Homo sapiens OX=9606 GN=SDC3 PE=1 SV=2	SDC3	9	2	9.5	0.000182554	0.00535543	-0.935138
SJPG0110660.001	sp|Q6ZMN7|PZRN4_HUMAN	PDZ domain-containing RING finger protein 4 OS=Homo sapiens OX=9606 GN=PDZRN4 PE=2 SV=3	PDZRN4	2	1	1.45	0.000261508	0.00685911	-0.959344
SJPG0107016.001	sp|Q96B86|RGMA_HUMAN	Repulsive guidance molecule A OS=Homo sapiens OX=9606 GN=RGMA PE=1 SV=3	RGMA	29	9	22	1.64539e-05	0.000984367	-0.963313
SJPG0104196.001	sp|P01019|ANGT_HUMAN	Angiotensinogen OS=Homo sapiens OX=9606 GN=AGT PE=1 SV=1	AGT	11	6	14.02	0.00688201	0.0620821	-0.970445
SJPG0107935.001	sp|Q96RV3|PCX1_HUMAN	Pecanex-like protein 1 OS=Homo sapiens OX=9606 GN=PCNX1 PE=1 SV=2	PCNX1	1	1	0.43	0.00310934	0.0374765	-0.976414
SJPG0122380.001	sp|Q9UJ78|ZMYM5_HUMAN	Zinc finger MYM-type protein 5 OS=Homo sapiens OX=9606 GN=ZMYM5 PE=1 SV=4	ZMYM5	2	1	1.64	0.000714889	0.0138001	-0.981002
SJPG0121630.001	sp|Q9UBN4|TRPC4_HUMAN	Short transient receptor potential channel 4 OS=Homo sapiens OX=9606 GN=TRPC4 PE=1 SV=1	TRPC4	5	2	1.84	0.00262321	0.0338191	-1.00816
SJPG0108382.001	sp|Q7Z6I6|RHG30_HUMAN	Rho GTPase-activating protein 30 OS=Homo sapiens OX=9606 GN=ARHGAP30 PE=1 SV=3	ARHGAP30	1	1	0.54	1.89576e-05	0.00109477	-1.03229
SJPG0117452.001	sp|P51511|MMP15_HUMAN	Matrix metalloproteinase-15 OS=Homo sapiens OX=9606 GN=MMP15 PE=1 SV=1	MMP15	23	10	18.98	8.33524e-07	0.000129333	-1.04032
SJPG0104951.001	sp|Q9UQF2|JIP1_HUMAN	C-Jun-amino-terminal kinase-interacting protein 1 OS=Homo sapiens OX=9606 GN=MAPK8IP1 PE=1 SV=1	MAPK8IP1	10	7	12.66	1.73052e-06	0.000209413	-1.05746
SJPG0111875.001	sp|O75973|C1QRF_HUMAN	C1q-related factor OS=Homo sapiens OX=9606 GN=C1QL1 PE=1 SV=1	C1QL1	17	7	51.16	6.78187e-07	0.000117118	-1.09322
SJPG0105308.001	sp|P58005|SESN3_HUMAN	Sestrin-3 OS=Homo sapiens OX=9606 GN=SESN3 PE=1 SV=2	SESN3	17	11	26.63	1.14813e-06	0.000158784	-1.11608
SJPG0119677.001	sp|Q16518|RPE65_HUMAN	Retinoid isomerohydrolase OS=Homo sapiens OX=9606 GN=RPE65 PE=1 SV=3	RPE65	11	7	12.01	0.000297748	0.0075314	-1.12459
SJPG0116068.001	sp|P78508|KCJ10_HUMAN	ATP-sensitive inward rectifier potassium channel 10 OS=Homo sapiens OX=9606 GN=KCNJ10 PE=1 SV=1	KCNJ10	3	3	8.97	2.0549e-05	0.00115171	-1.15675
SJPG0106972.001	sp|Q7Z5L3|C1QL2_HUMAN	Complement C1q-like protein 2 OS=Homo sapiens OX=9606 GN=C1QL2 PE=2 SV=2	C1QL2	7	2	6.62	4.67678e-07	9.7653e-05	-1.17873
SJPG0103178.001	sp|Q5VWW1|C1QL3_HUMAN	Complement C1q-like protein 3 OS=Homo sapiens OX=9606 GN=C1QL3 PE=2 SV=1	C1QL3	7	2	9.02	6.21025e-07	0.000117118	-1.21557
SJPG0110326.001	sp|P23352|KALM_HUMAN	Anosmin-1 OS=Homo sapiens OX=9606 GN=ANOS1 PE=1 SV=3	ANOS1	28	18	24.12	1.30196e-06	0.000173307	-1.26843
SJPG0105757.001	sp|P24530|EDNRB_HUMAN	Endothelin receptor type B OS=Homo sapiens OX=9606 GN=EDNRB PE=1 SV=1	EDNRB	14	9	20.59	1.05925e-09	2.54223e-06	-1.29907
SJPG0112440.001	sp|P12830|CADH1_HUMAN	Cadherin-1 OS=Homo sapiens OX=9606 GN=CDH1 PE=1 SV=3	CDH1	1	1	0.79	7.29499e-05	0.00286823	-1.30522
SJPG0117758.001	sp|Q13075|BIRC1_HUMAN	Baculoviral IAP repeat-containing protein 1 OS=Homo sapiens OX=9606 GN=NAIP PE=1 SV=3	NAIP	8	1	0.64	0.0460862	0.207516	-1.41859
SJPG0112129.001	sp|Q6ZSI9|CAN12_HUMAN	Calpain-12 OS=Homo sapiens OX=9606 GN=CAPN12 PE=2 SV=1	CAPN12	1	1	1.39	0.000224732	0.00626485	-1.44291
SJPG0111193.001	sp|Q15699|ALX1_HUMAN	ALX homeobox protein 1 OS=Homo sapiens OX=9606 GN=ALX1 PE=1 SV=2	ALX1	1	1	3.99	9.30932e-06	0.000652204	-1.71881
