# Supplementary material for: Proteomic Alterations and Novel Markers of Neurotoxic Reactive Astrocytes in Human Induced Pluripotent Stem Cell Models
Source: Front Mol Neurosci. 2022 May 3;15:870085. doi: 10.3389/fnmol.2022.870085 (PMC9113221; doi:10.3389/fnmol.2022.870085)
Supplement: Supplementary Table 2 — List of biological processes identified through pathway enrichment analysis. [file Table_2.XLSX]

## Sheet: Sheet 1 - biologicalprocess_enr
biologicalprocess_enrichment
term_ID	term_description	genes_mapped	enrichment_score	direction	fdr	method	matching_proteins_in_your_input	matching_proteins_in_your_input_labels
GO:0007626	Locomotory behavior	12	4.90277	top	0.0031	afc	9606.ENSP00000226091,9606.ENSP00000253407,9606.ENSP00000259365,9606.ENSP00000262738,9606.ENSP00000264833,9606.ENSP00000265727,9606.ENSP00000312942,9606.ENSP00000350005,9606.ENSP00000355865,9606.ENSP00000357068,9606.ENSP00000367059,9606.ENSP00000382323	EFNB3,C1QL1,TMOD1,CELSR1,OLFM2,ADAM22,SEZ6,GIP,PARK2,KCNJ10,ESPN,OTOG
GO:0098586	Cellular response to virus	5	4.12292	bottom	0.0026	afc	9606.ENSP00000263642,9606.ENSP00000342513,9606.ENSP00000369213,9606.ENSP00000378856,9606.ENSP00000380697	IFIH1,IFI6,DDX58,LGALS9,IRF7
GO:0060337	Type i interferon signaling pathway	27	2.65451	bottom	2.27e-06	ks	9606.ENSP00000228928,9606.ENSP00000252593,9606.ENSP00000257570,9606.ENSP00000259951,9606.ENSP00000262878,9606.ENSP00000306565,9606.ENSP00000315768,9606.ENSP00000333657,9606.ENSP00000342278,9606.ENSP00000342513,9606.ENSP00000354394,9606.ENSP00000359497,9606.ENSP00000360869,9606.ENSP00000360883,9606.ENSP00000360891,9606.ENSP00000364016,9606.ENSP00000365402,9606.ENSP00000365817,9606.ENSP00000368699,…	OAS3,BST2,OASL,HLA-F,SAMHD1,ISG20,STAT2,MX2,OAS2,IFI6,STAT1,GBP2,IFIT1,IFIT3,IFIT2,PSMB8,HLA-C,HLA-E,ISG15,IRF4,RSAD2,IRF2,IRF9,IRF7,MX1,OAS1,IFI35
GO:0034340	Response to type i interferon	28	2.57985	bottom	7.52e-06	ks	9606.ENSP00000228928,9606.ENSP00000252593,9606.ENSP00000253110,9606.ENSP00000257570,9606.ENSP00000259951,9606.ENSP00000262878,9606.ENSP00000306565,9606.ENSP00000315768,9606.ENSP00000333657,9606.ENSP00000342278,9606.ENSP00000342513,9606.ENSP00000354394,9606.ENSP00000359497,9606.ENSP00000360869,9606.ENSP00000360883,9606.ENSP00000360891,9606.ENSP00000364016,9606.ENSP00000365402,9606.ENSP00000365817,…	OAS3,BST2,C19orf66,OASL,HLA-F,SAMHD1,ISG20,STAT2,MX2,OAS2,IFI6,STAT1,GBP2,IFIT1,IFIT3,IFIT2,PSMB8,HLA-C,HLA-E,ISG15,IRF4,RSAD2,IRF2,IRF9,IRF7,MX1,OAS1,IFI35
GO:0030593	Neutrophil chemotaxis	10	2.5704	bottom	0.0044	afc	9606.ENSP00000006053,9606.ENSP00000225831,9606.ENSP00000225844,9606.ENSP00000296027,9606.ENSP00000305651,9606.ENSP00000306512,9606.ENSP00000306884,9606.ENSP00000351671,9606.ENSP00000379110,9606.ENSP00000474412	CX3CL1,CCL2,CCL13,CXCL5,CXCL10,CXCL8,CXCL11,CCL20,CXCL1,CCL5
GO:0070098	Chemokine-mediated signaling pathway	11	2.37808	bottom	0.0072	afc	9606.ENSP00000006053,9606.ENSP00000225831,9606.ENSP00000225844,9606.ENSP00000296027,9606.ENSP00000305651,9606.ENSP00000306512,9606.ENSP00000306884,9606.ENSP00000351671,9606.ENSP00000379110,9606.ENSP00000386884,9606.ENSP00000474412	CX3CL1,CCL2,CCL13,CXCL5,CXCL10,CXCL8,CXCL11,CCL20,CXCL1,CXCR4,CCL5
GO:0060333	Interferon-gamma-mediated signaling pathway	24	2.11635	bottom	1.12e-06	ks	9606.ENSP00000228928,9606.ENSP00000243346,9606.ENSP00000245185,9606.ENSP00000254436,9606.ENSP00000257570,9606.ENSP00000259951,9606.ENSP00000264832,9606.ENSP00000268058,9606.ENSP00000294728,9606.ENSP00000323889,9606.ENSP00000342278,9606.ENSP00000354394,9606.ENSP00000359497,9606.ENSP00000359504,9606.ENSP00000365402,9606.ENSP00000365817,9606.ENSP00000369299,9606.ENSP00000370343,9606.ENSP00000377218,…	OAS3,NMI,MT2A,TRIM21,OASL,HLA-F,ICAM1,PML,VCAM1,TRIM25,OAS2,STAT1,GBP2,GBP1,HLA-C,HLA-E,TRIM22,IRF4,IRF2,IRF9,IRF7,IFI30,OAS1,B2M
GO:0051607	Defense response to virus	48	2.0375	bottom	1.6e-06	ks	9606.ENSP00000227471,9606.ENSP00000228928,9606.ENSP00000233057,9606.ENSP00000242351,9606.ENSP00000252593,9606.ENSP00000253110,9606.ENSP00000257570,9606.ENSP00000262510,9606.ENSP00000262878,9606.ENSP00000263642,9606.ENSP00000264350,9606.ENSP00000268058,9606.ENSP00000285013,9606.ENSP00000296161,9606.ENSP00000296677,9606.ENSP00000305651,9606.ENSP00000306565,9606.ENSP00000315768,9606.ENSP00000323889,…	UNC93B1,OAS3,EIF2AK2,ZC3HAV1,BST2,C19orf66,OASL,NLRC5,SAMHD1,IFIH1,HERC5,PML,SLFN13,DTX3L,F2RL1,CXCL10,ISG20,STAT2,TRIM25,MX2,OAS2,IFI6,PLSCR1,STAT1,IFI16,BNIP3,GBP1,GBP3,IFI44L,IFIT5,IFIT1,IFIT3,IFIT2,CD40,ISG15,DDX58,TRIM22,RSAD2,IRF2,DDX60,SLFN11,IRF9,IRF7,MX1,POLR3G,APOBEC3G,IL6,OAS1
GO:0071346	Cellular response to interferon-gamma	39	1.93204	bottom	2.21e-08	ks	9606.ENSP00000006053,9606.ENSP00000225831,9606.ENSP00000225844,9606.ENSP00000228928,9606.ENSP00000243346,9606.ENSP00000245185,9606.ENSP00000254436,9606.ENSP00000257570,9606.ENSP00000259951,9606.ENSP00000264634,9606.ENSP00000264832,9606.ENSP00000268058,9606.ENSP00000294671,9606.ENSP00000294728,9606.ENSP00000323889,9606.ENSP00000338258,9606.ENSP00000342278,9606.ENSP00000351671,9606.ENSP00000354394,…	CX3CL1,CCL2,CCL13,OAS3,NMI,MT2A,TRIM21,OASL,HLA-F,WNT5A,ICAM1,PML,GBP7,VCAM1,TRIM25,CDC42EP4,OAS2,CCL20,STAT1,GBP6,GBP5,GBP4,GBP2,GBP1,GBP3,ASS1,HLA-C,HLA-E,TRIM22,IRF4,IRF2,LGALS9,IRF9,IRF7,IFI30,OAS1,CASP1,B2M,CCL5
GO:0009615	Response to virus	56	1.86921	bottom	1.6e-06	ks	9606.ENSP00000227471,9606.ENSP00000228928,9606.ENSP00000233057,9606.ENSP00000242351,9606.ENSP00000252593,9606.ENSP00000253110,9606.ENSP00000257570,9606.ENSP00000262510,9606.ENSP00000262878,9606.ENSP00000263642,9606.ENSP00000264350,9606.ENSP00000265734,9606.ENSP00000268058,9606.ENSP00000285013,9606.ENSP00000296161,9606.ENSP00000296677,9606.ENSP00000305651,9606.ENSP00000306565,9606.ENSP00000310170,…	UNC93B1,OAS3,EIF2AK2,ZC3HAV1,BST2,C19orf66,OASL,NLRC5,SAMHD1,IFIH1,HERC5,CDK6,PML,SLFN13,DTX3L,F2RL1,CXCL10,ISG20,FOSL1,STAT2,TRIM25,MX2,OAS2,IFI6,PLSCR1,STAT1,IFI16,BNIP3,GBP1,GBP3,IFI44,IFI44L,IFIT5,IFIT1,IFIT3,IFIT2,CD40,BTBD17,ISG15,DDX58,TRIM22,RSAD2,IRF2,DDX60,SLFN11,LGALS9,IRF9,IRF7,MX1,POLR3G,APOBEC3G,IL6,CXCR4,OAS1,TNF,CCL5
GO:0034341	Response to interferon-gamma	46	1.80531	bottom	2.21e-08	ks	9606.ENSP00000006053,9606.ENSP00000225831,9606.ENSP00000225844,9606.ENSP00000228928,9606.ENSP00000243346,9606.ENSP00000245185,9606.ENSP00000252593,9606.ENSP00000253110,9606.ENSP00000254436,9606.ENSP00000257570,9606.ENSP00000259951,9606.ENSP00000264634,9606.ENSP00000264832,9606.ENSP00000268058,9606.ENSP00000294671,9606.ENSP00000294728,9606.ENSP00000321345,9606.ENSP00000323889,9606.ENSP00000338258,…	CX3CL1,CCL2,CCL13,OAS3,NMI,MT2A,BST2,C19orf66,TRIM21,OASL,HLA-F,WNT5A,ICAM1,PML,GBP7,VCAM1,IL23R,TRIM25,CDC42EP4,OAS2,CCL20,STAT1,GBP6,GBP5,GBP4,GBP2,GBP1,GBP3,CD40,ASS1,HLA-C,HLA-E,UBD,TRIM22,IRF4,IRF2,LGALS9,IRF9,IRF7,IFI30,OAS1,GCH1,CASP1,B2M,NUB1,CCL5
GO:0045069	Regulation of viral genome replication	24	1.77404	bottom	0.00093	ks	9606.ENSP00000228928,9606.ENSP00000233057,9606.ENSP00000242351,9606.ENSP00000252593,9606.ENSP00000253110,9606.ENSP00000257570,9606.ENSP00000306512,9606.ENSP00000306565,9606.ENSP00000317891,9606.ENSP00000325618,9606.ENSP00000342278,9606.ENSP00000345494,9606.ENSP00000355865,9606.ENSP00000357113,9606.ENSP00000360860,9606.ENSP00000360869,9606.ENSP00000364515,9606.ENSP00000368699,9606.ENSP00000371471,…	OAS3,EIF2AK2,ZC3HAV1,BST2,C19orf66,OASL,CXCL8,ISG20,TNIP1,PARP10,OAS2,PLSCR1,PARK2,IFI16,IFIT5,IFIT1,BTBD17,ISG15,RSAD2,MX1,APOBEC3G,OAS1,TNF,CCL5
GO:0045071	Negative regulation of viral genome replication	23	1.73782	bottom	0.0017	ks	9606.ENSP00000228928,9606.ENSP00000233057,9606.ENSP00000242351,9606.ENSP00000252593,9606.ENSP00000253110,9606.ENSP00000257570,9606.ENSP00000306565,9606.ENSP00000317891,9606.ENSP00000325618,9606.ENSP00000342278,9606.ENSP00000345494,9606.ENSP00000355865,9606.ENSP00000357113,9606.ENSP00000360860,9606.ENSP00000360869,9606.ENSP00000364515,9606.ENSP00000368699,9606.ENSP00000371471,9606.ENSP00000381601,…	OAS3,EIF2AK2,ZC3HAV1,BST2,C19orf66,OASL,ISG20,TNIP1,PARP10,OAS2,PLSCR1,PARK2,IFI16,IFIT5,IFIT1,BTBD17,ISG15,RSAD2,MX1,APOBEC3G,OAS1,TNF,CCL5
GO:0019221	Cytokine-mediated signaling pathway	80	1.73189	bottom	3.04e-08	ks	9606.ENSP00000006053,9606.ENSP00000216802,9606.ENSP00000218388,9606.ENSP00000219070,9606.ENSP00000220751,9606.ENSP00000225831,9606.ENSP00000225844,9606.ENSP00000226574,9606.ENSP00000227507,9606.ENSP00000228928,9606.ENSP00000243346,9606.ENSP00000245185,9606.ENSP00000249075,9606.ENSP00000252593,9606.ENSP00000254436,9606.ENSP00000256458,9606.ENSP00000257570,9606.ENSP00000259951,9606.ENSP00000262878,…	CX3CL1,PSME2,TIMP1,MMP2,RIPK2,CCL2,CCL13,NFKB1,CCND1,OAS3,NMI,MT2A,LIF,BST2,TRIM21,IRAK2,OASL,HLA-F,SAMHD1,ICAM1,PML,PDCD4,VCAM1,CXCL5,TNFRSF11B,MMP3,JUNB,CXCL10,CXCL8,ISG20,CXCL11,STAT2,IL23R,TRIM25,TNFRSF12A,CSF1,MX2,OAS2,IFI6,GFRA1,FAS,PSMB10,CCL20,STAT1,PTGS2,GBP2,GBP1,IFIT1,IFIT3,IFIT2,CD40,TRAF1,PSMB9,PSMB8,HLA-C,HLA-E,ISG15,TRIM22,IRF4,RSAD2,PSME1,SQSTM1,PTPRZ1,IRF2,CXCL1,IRF9,IRF7,MX1,IFI…
GO:1903900	Regulation of viral life cycle	30	1.70806	bottom	1.92e-05	ks	9606.ENSP00000228928,9606.ENSP00000233057,9606.ENSP00000242351,9606.ENSP00000252593,9606.ENSP00000253110,9606.ENSP00000254436,9606.ENSP00000257570,9606.ENSP00000268058,9606.ENSP00000295927,9606.ENSP00000306512,9606.ENSP00000306565,9606.ENSP00000317891,9606.ENSP00000323889,9606.ENSP00000325618,9606.ENSP00000342278,9606.ENSP00000345494,9606.ENSP00000355865,9606.ENSP00000357113,9606.ENSP00000360860,…	OAS3,EIF2AK2,ZC3HAV1,BST2,C19orf66,TRIM21,OASL,PML,PTX3,CXCL8,ISG20,TNIP1,TRIM25,PARP10,OAS2,PLSCR1,PARK2,IFI16,IFIT5,IFIT1,BTBD17,ISG15,TRIM22,RSAD2,LGALS9,MX1,APOBEC3G,OAS1,TNF,CCL5
GO:0071356	Cellular response to tumor necrosis factor	29	1.68128	bottom	0.0031	ks	9606.ENSP00000006053,9606.ENSP00000216802,9606.ENSP00000225831,9606.ENSP00000225844,9606.ENSP00000226574,9606.ENSP00000255409,9606.ENSP00000264832,9606.ENSP00000282388,9606.ENSP00000297350,9606.ENSP00000306512,9606.ENSP00000326737,9606.ENSP00000347979,9606.ENSP00000351314,9606.ENSP00000351671,9606.ENSP00000354394,9606.ENSP00000359497,9606.ENSP00000359504,9606.ENSP00000359512,9606.ENSP00000361359,…	CX3CL1,PSME2,CCL2,CCL13,NFKB1,CHI3L1,ICAM1,ZFP36L2,TNFRSF11B,CXCL8,TNFRSF12A,FAS,PSMB10,CCL20,STAT1,GBP2,GBP1,GBP3,CD40,ASS1,TRAF1,PSMB9,PSMB8,PSME1,PID1,ZFP36L1,TNF,ZFP36,CCL5
GO:0002683	Negative regulation of immune system process	24	1.68071	bottom	0.00038	ks	9606.ENSP00000006053,9606.ENSP00000225831,9606.ENSP00000243346,9606.ENSP00000252593,9606.ENSP00000257604,9606.ENSP00000259951,9606.ENSP00000262510,9606.ENSP00000262878,9606.ENSP00000265734,9606.ENSP00000300305,9606.ENSP00000305422,9606.ENSP00000357113,9606.ENSP00000359504,9606.ENSP00000361818,9606.ENSP00000363770,9606.ENSP00000365817,9606.ENSP00000370989,9606.ENSP00000378856,9606.ENSP00000388402,…	CX3CL1,CCL2,NMI,BST2,TRAFD1,HLA-F,NLRC5,SAMHD1,CDK6,RUNX1,CEBPB,IFI16,GBP1,SDC4,C1QC,HLA-E,CD274,LGALS9,ZFP36L1,TNF,PARP14,LYN,ZFP36,TNFAIP3
GO:0002697	Regulation of immune effector process	33	1.66082	bottom	0.0005	ks	9606.ENSP00000220751,9606.ENSP00000242351,9606.ENSP00000245907,9606.ENSP00000252593,9606.ENSP00000259951,9606.ENSP00000261918,9606.ENSP00000264350,9606.ENSP00000264634,9606.ENSP00000264832,9606.ENSP00000268058,9606.ENSP00000296161,9606.ENSP00000296677,9606.ENSP00000313967,9606.ENSP00000321345,9606.ENSP00000354394,9606.ENSP00000360869,9606.ENSP00000361359,9606.ENSP00000363770,9606.ENSP00000363773,…	RIPK2,ZC3HAV1,C3,BST2,HLA-F,SEMA7A,HERC5,WNT5A,ICAM1,PML,DTX3L,F2RL1,C1QB,IL23R,STAT1,IFIT1,CD40,C1QC,C1QA,HLA-E,DDX58,IRF4,RSAD2,DDX60,LGALS9,C1S,APOBEC3G,IL6,TNF,LYN,C1R,B2M,TNFAIP3
GO:1903901	Negative regulation of viral life cycle	27	1.65968	bottom	0.00013	ks	9606.ENSP00000228928,9606.ENSP00000233057,9606.ENSP00000242351,9606.ENSP00000252593,9606.ENSP00000253110,9606.ENSP00000254436,9606.ENSP00000257570,9606.ENSP00000268058,9606.ENSP00000295927,9606.ENSP00000306565,9606.ENSP00000317891,9606.ENSP00000323889,9606.ENSP00000325618,9606.ENSP00000342278,9606.ENSP00000345494,9606.ENSP00000355865,9606.ENSP00000357113,9606.ENSP00000360860,9606.ENSP00000360869,…	OAS3,EIF2AK2,ZC3HAV1,BST2,C19orf66,TRIM21,OASL,PML,PTX3,ISG20,TNIP1,TRIM25,PARP10,OAS2,PLSCR1,PARK2,IFI16,IFIT5,IFIT1,BTBD17,ISG15,RSAD2,MX1,APOBEC3G,OAS1,TNF,CCL5
GO:0050792	Regulation of viral process	35	1.65128	bottom	1.38e-05	ks	9606.ENSP00000228928,9606.ENSP00000233057,9606.ENSP00000242351,9606.ENSP00000252593,9606.ENSP00000253110,9606.ENSP00000254436,9606.ENSP00000257570,9606.ENSP00000268058,9606.ENSP00000295927,9606.ENSP00000306512,9606.ENSP00000306565,9606.ENSP00000317891,9606.ENSP00000323889,9606.ENSP00000325618,9606.ENSP00000342278,9606.ENSP00000344208,9606.ENSP00000345494,9606.ENSP00000354394,9606.ENSP00000355865,…	OAS3,EIF2AK2,ZC3HAV1,BST2,C19orf66,TRIM21,OASL,PML,PTX3,CXCL8,ISG20,TNIP1,TRIM25,PARP10,OAS2,TRIM14,PLSCR1,STAT1,PARK2,IFI16,JUN,IFIT5,IFIT1,BTBD17,ISG15,TRIM22,RSAD2,LGALS9,MX1,APOBEC3G,CXCR4,OAS1,TNF,ZFP36,CCL5
GO:0048525	Negative regulation of viral process	31	1.64224	bottom	9.84e-05	ks	9606.ENSP00000228928,9606.ENSP00000233057,9606.ENSP00000242351,9606.ENSP00000252593,9606.ENSP00000253110,9606.ENSP00000254436,9606.ENSP00000257570,9606.ENSP00000268058,9606.ENSP00000295927,9606.ENSP00000306565,9606.ENSP00000317891,9606.ENSP00000323889,9606.ENSP00000325618,9606.ENSP00000342278,9606.ENSP00000344208,9606.ENSP00000345494,9606.ENSP00000354394,9606.ENSP00000355865,9606.ENSP00000357113,…	OAS3,EIF2AK2,ZC3HAV1,BST2,C19orf66,TRIM21,OASL,PML,PTX3,ISG20,TNIP1,TRIM25,PARP10,OAS2,TRIM14,PLSCR1,STAT1,PARK2,IFI16,JUN,IFIT5,IFIT1,BTBD17,ISG15,RSAD2,MX1,APOBEC3G,OAS1,TNF,ZFP36,CCL5
GO:0045087	Innate immune response	96	1.62021	bottom	2.82e-10	ks	9606.ENSP00000006053,9606.ENSP00000220751,9606.ENSP00000221452,9606.ENSP00000225831,9606.ENSP00000225844,9606.ENSP00000226574,9606.ENSP00000227471,9606.ENSP00000228928,9606.ENSP00000233057,9606.ENSP00000242351,9606.ENSP00000243346,9606.ENSP00000245185,9606.ENSP00000245907,9606.ENSP00000252244,9606.ENSP00000252593,9606.ENSP00000253110,9606.ENSP00000254436,9606.ENSP00000257570,9606.ENSP00000259951,…	CX3CL1,RIPK2,RELB,CCL2,CCL13,NFKB1,UNC93B1,OAS3,EIF2AK2,ZC3HAV1,NMI,MT2A,C3,KRT1,BST2,C19orf66,TRIM21,OASL,HLA-F,NLRC5,SAMHD1,IFIH1,HERC5,WNT5A,ICAM1,PML,GBP7,VCAM1,REL,PTX3,DTX3L,F2RL1,KRT16,ISG20,C1QB,STAT2,IL23R,TRIM25,CSF1,MX2,CDC42EP4,OAS2,IFI6,TRIM14,CCL20,STAT1,IFI16,NFKB2,GBP6,GBP5,GBP4,GBP2,GBP1,GBP3,IFIT5,IFIT1,IFIT3,IFIT2,CD40,ASS1,C1QC,C1QA,PSMB8,HLA-C,HLA-E,UBD,OPTN,ISG15,DDX58,TRIM2…
GO:0043903	Regulation of symbiotic process	37	1.57318	bottom	9.48e-05	ks	9606.ENSP00000228928,9606.ENSP00000233057,9606.ENSP00000242351,9606.ENSP00000252593,9606.ENSP00000253110,9606.ENSP00000254436,9606.ENSP00000257570,9606.ENSP00000268058,9606.ENSP00000295927,9606.ENSP00000296677,9606.ENSP00000306512,9606.ENSP00000306565,9606.ENSP00000317891,9606.ENSP00000323889,9606.ENSP00000325618,9606.ENSP00000342278,9606.ENSP00000344208,9606.ENSP00000345494,9606.ENSP00000354394,…	OAS3,EIF2AK2,ZC3HAV1,BST2,C19orf66,TRIM21,OASL,PML,PTX3,F2RL1,CXCL8,ISG20,TNIP1,TRIM25,PARP10,OAS2,TRIM14,PLSCR1,STAT1,PARK2,IFI16,JUN,IFIT5,IFIT1,BTBD17,ISG15,TRIM22,KRT6A,RSAD2,LGALS9,MX1,APOBEC3G,CXCR4,OAS1,TNF,ZFP36,CCL5
GO:0098542	Defense response to other organism	107	1.56005	bottom	6e-10	ks	9606.ENSP00000006053,9606.ENSP00000220751,9606.ENSP00000221452,9606.ENSP00000225831,9606.ENSP00000225844,9606.ENSP00000226574,9606.ENSP00000227471,9606.ENSP00000228928,9606.ENSP00000233057,9606.ENSP00000242351,9606.ENSP00000243346,9606.ENSP00000245185,9606.ENSP00000245907,9606.ENSP00000252244,9606.ENSP00000252593,9606.ENSP00000253110,9606.ENSP00000254436,9606.ENSP00000257570,9606.ENSP00000259951,…	CX3CL1,RIPK2,RELB,CCL2,CCL13,NFKB1,UNC93B1,OAS3,EIF2AK2,ZC3HAV1,NMI,MT2A,C3,KRT1,BST2,C19orf66,TRIM21,OASL,HLA-F,NLRC5,SAMHD1,IFIH1,HERC5,WNT5A,ICAM1,PML,SLFN13,GBP7,VCAM1,REL,PTX3,DTX3L,F2RL1,KRT16,CEBPB,CXCL10,ISG20,C1QB,STAT2,IL23R,TRIM25,CSF1,MX2,CDC42EP4,OAS2,IFI6,TRIM14,PLSCR1,CCL20,STAT1,IFI16,BNIP3,S100A14,NFKB2,GBP6,GBP5,GBP4,GBP2,GBP1,GBP3,IFI44L,IFIT5,IFIT1,IFIT3,IFIT2,CD40,ASS1,C1QC,C…
GO:0034612	Response to tumor necrosis factor	34	1.55675	bottom	0.0044	ks	9606.ENSP00000006053,9606.ENSP00000216802,9606.ENSP00000225831,9606.ENSP00000225844,9606.ENSP00000226574,9606.ENSP00000255409,9606.ENSP00000264832,9606.ENSP00000282388,9606.ENSP00000297350,9606.ENSP00000306512,9606.ENSP00000313681,9606.ENSP00000326737,9606.ENSP00000347979,9606.ENSP00000351314,9606.ENSP00000351671,9606.ENSP00000354394,9606.ENSP00000356438,9606.ENSP00000359497,9606.ENSP00000359504,…	CX3CL1,PSME2,CCL2,CCL13,NFKB1,CHI3L1,ICAM1,ZFP36L2,TNFRSF11B,CXCL8,SPHK1,TNFRSF12A,FAS,PSMB10,CCL20,STAT1,PTGS2,GBP2,GBP1,GBP3,CD40,ASS1,TRAF1,PSMB9,PSMB8,UBD,PSME1,PID1,ZFP36L1,TNF,GCH1,NUB1,ZFP36,CCL5
GO:0071222	Cellular response to lipopolysaccharide	27	1.47523	bottom	0.00096	ks	9606.ENSP00000220751,9606.ENSP00000225831,9606.ENSP00000226574,9606.ENSP00000233156,9606.ENSP00000256458,9606.ENSP00000256722,9606.ENSP00000264634,9606.ENSP00000264832,9606.ENSP00000280154,9606.ENSP00000296027,9606.ENSP00000305422,9606.ENSP00000305651,9606.ENSP00000306512,9606.ENSP00000306884,9606.ENSP00000361359,9606.ENSP00000361471,9606.ENSP00000366416,9606.ENSP00000370989,9606.ENSP00000379110,…	RIPK2,CCL2,NFKB1,TFPI,IRAK2,CMPK2,WNT5A,ICAM1,PDCD4,CXCL5,CEBPB,CXCL10,CXCL8,CXCL11,CD40,ASS1,EDNRB,CD274,CXCL1,IL6,TNF,LYN,CASP1,B2M,ZFP36,CCL5,TNFAIP3
GO:0002252	Immune effector process	90	1.46563	bottom	6.17e-07	ks	9606.ENSP00000221452,9606.ENSP00000226574,9606.ENSP00000227471,9606.ENSP00000228928,9606.ENSP00000233057,9606.ENSP00000242351,9606.ENSP00000242786,9606.ENSP00000244519,9606.ENSP00000245907,9606.ENSP00000252244,9606.ENSP00000252593,9606.ENSP00000253110,9606.ENSP00000255409,9606.ENSP00000257192,9606.ENSP00000257198,9606.ENSP00000257570,9606.ENSP00000262510,9606.ENSP00000262768,9606.ENSP00000262878,…	RELB,NFKB1,UNC93B1,OAS3,EIF2AK2,ZC3HAV1,CD97,BTN3A3,C3,KRT1,BST2,C19orf66,CHI3L1,DSG1,DSC1,OASL,NLRC5,TIMP2,SAMHD1,IFIH1,PKP1,HERC5,ICAM1,PML,SERPINB12,SLFN13,PTX3,DTX3L,F2RL1,BRI3,CEBPB,CXCL10,ISG20,C1QB,STAT2,TRIM25,MX2,PLAUR,PRDX6,OAS2,IFI6,PLSCR1,BTN3A2,STAT1,IFI16,BNIP3,HRNR,CTSS,GBP1,GBP3,IFI44L,IFIT5,IFIT1,IFIT3,IFIT2,CD40,PLAU,C1QC,C1QA,HLA-C,GPR183,RGCC,ISG15,B4GALT1,DDX58,TRIM22,IRF4,RS…
GO:0071345	Cellular response to cytokine stimulus	108	1.43558	bottom	2.21e-08	ks	9606.ENSP00000006053,9606.ENSP00000216802,9606.ENSP00000218388,9606.ENSP00000219070,9606.ENSP00000220751,9606.ENSP00000225831,9606.ENSP00000225844,9606.ENSP00000226574,9606.ENSP00000227507,9606.ENSP00000228928,9606.ENSP00000231004,9606.ENSP00000233156,9606.ENSP00000243346,9606.ENSP00000245185,9606.ENSP00000249075,9606.ENSP00000252593,9606.ENSP00000253778,9606.ENSP00000254436,9606.ENSP00000255409,…	CX3CL1,PSME2,TIMP1,MMP2,RIPK2,CCL2,CCL13,NFKB1,CCND1,OAS3,LOX,TFPI,NMI,MT2A,LIF,BST2,GFPT2,TRIM21,CHI3L1,IRAK2,OASL,HLA-F,SAMHD1,WNT5A,ICAM1,PML,PDCD4,ZFP36L2,KAT6B,GBP7,VCAM1,CXCL5,TNFRSF11B,MMP3,JUNB,CEBPB,CXCL10,CXCL8,ISG20,CXCL11,STAT2,IL23R,TRIM25,TNFRSF12A,CSF1,MX2,CDC42EP4,JARID2,OAS2,IFI6,ILDR1,GFRA1,FAS,PSMB10,CCL20,NRP2,STAT1,PTGS2,IFI16,PYHIN1,GCLM,GBP6,GBP5,GBP4,GBP2,GBP1,GBP3,IFIT1,I…
GO:0006952	Defense response	135	1.43144	bottom	9.61e-11	ks	9606.ENSP00000006053,9606.ENSP00000218388,9606.ENSP00000220751,9606.ENSP00000221452,9606.ENSP00000222553,9606.ENSP00000225831,9606.ENSP00000225844,9606.ENSP00000226574,9606.ENSP00000227471,9606.ENSP00000228928,9606.ENSP00000233057,9606.ENSP00000242351,9606.ENSP00000242786,9606.ENSP00000243346,9606.ENSP00000245185,9606.ENSP00000245907,9606.ENSP00000249066,9606.ENSP00000252244,9606.ENSP00000252593,…	CX3CL1,TIMP1,RIPK2,RELB,NAMPT,CCL2,CCL13,NFKB1,UNC93B1,OAS3,EIF2AK2,ZC3HAV1,CD97,NMI,MT2A,C3,APOL2,KRT1,BST2,C19orf66,TRIM21,CHI3L1,IRAK2,OASL,HLA-F,SEMA7A,NLRC5,SAMHD1,IFIH1,HERC5,WNT5A,ICAM1,MGLL,PML,GJA1,SLFN13,GBP7,VCAM1,REL,PTX3,CXCL5,DTX3L,F2RL1,KRT16,TACR1,CEBPB,CXCL10,CXCL8,ISG20,CXCL11,FOSL1,SPHK1,C1QB,STAT2,TNIP1,IL23R,TRIM25,CSF1,MX2,CDC42EP4,B7RP1,OAS2,IFI6,TRIM14,PLSCR1,TAP1,CCL20,ST…
GO:0016032	Viral process	37	1.4259	bottom	0.00054	ks	9606.ENSP00000225831,9606.ENSP00000226091,9606.ENSP00000233057,9606.ENSP00000253110,9606.ENSP00000258381,9606.ENSP00000262878,9606.ENSP00000263642,9606.ENSP00000264832,9606.ENSP00000268058,9606.ENSP00000296161,9606.ENSP00000315768,9606.ENSP00000323889,9606.ENSP00000346206,9606.ENSP00000351314,9606.ENSP00000353582,9606.ENSP00000354394,9606.ENSP00000355124,9606.ENSP00000357625,9606.ENSP00000360869,…	CCL2,EFNB3,EIF2AK2,C19orf66,SP110,SAMHD1,IFIH1,ICAM1,PML,DTX3L,STAT2,TRIM25,TAP1,PSMB10,NRP2,STAT1,KRT19,BNIP3,IFIT1,C1QA,PSMB9,PSMB8,TAP2,HLA-C,HLA-E,OPTN,ISG15,DDX58,TRIM22,RSAD2,IRF7,APOBEC3G,CXCR4,LYN,B2M,ZFP36,SPCS1
GO:0006955	Immune response	140	1.39188	bottom	9.61e-11	ks	9606.ENSP00000006053,9606.ENSP00000220751,9606.ENSP00000221452,9606.ENSP00000225831,9606.ENSP00000225844,9606.ENSP00000226574,9606.ENSP00000227471,9606.ENSP00000228928,9606.ENSP00000233057,9606.ENSP00000242351,9606.ENSP00000242786,9606.ENSP00000243346,9606.ENSP00000244519,9606.ENSP00000245185,9606.ENSP00000245907,9606.ENSP00000249075,9606.ENSP00000252244,9606.ENSP00000252593,9606.ENSP00000253110,…	CX3CL1,RIPK2,RELB,CCL2,CCL13,NFKB1,UNC93B1,OAS3,EIF2AK2,ZC3HAV1,CD97,NMI,BTN3A3,MT2A,C3,LIF,KRT1,BST2,C19orf66,TRIM21,CHI3L1,DSG1,DSC1,OASL,HLA-F,SEMA7A,NLRC5,TIMP2,SAMHD1,IFIH1,PKP1,HERC5,WNT5A,ICAM1,PML,SERPINB12,GBP7,VCAM1,REL,PTX3,CXCL5,DTX3L,F2RL1,ERAP1,BRI3,KRT16,CEBPB,CXCL10,CXCL8,ISG20,CXCL11,C1QB,STAT2,IL23R,TRIM25,CSF1,MX2,CDC42EP4,PLAUR,B7RP1,PRDX6,OAS2,IFI6,TRIM14,TAP1,FAS,BTN3A2,PSMB…
GO:0051707	Response to other organism	137	1.32142	bottom	2.21e-08	ks	9606.ENSP00000006053,9606.ENSP00000220751,9606.ENSP00000221452,9606.ENSP00000225831,9606.ENSP00000225844,9606.ENSP00000226574,9606.ENSP00000227471,9606.ENSP00000228928,9606.ENSP00000233057,9606.ENSP00000233156,9606.ENSP00000242351,9606.ENSP00000243346,9606.ENSP00000245185,9606.ENSP00000245907,9606.ENSP00000252244,9606.ENSP00000252593,9606.ENSP00000252818,9606.ENSP00000253110,9606.ENSP00000254436,…	CX3CL1,RIPK2,RELB,CCL2,CCL13,NFKB1,UNC93B1,OAS3,EIF2AK2,TFPI,ZC3HAV1,NMI,MT2A,C3,KRT1,BST2,JUND,C19orf66,TRIM21,IRAK2,CMPK2,OASL,HLA-F,LOXL1,NLRC5,SAMHD1,IFIH1,HERC6,HERC5,WNT5A,ICAM1,CDK6,PML,PDCD4,CCRN4L,GJA1,SLFN13,GBP7,VCAM1,REL,PTX3,CXCL5,DTX3L,F2RL1,ERAP1,KRT16,JUNB,CEBPB,CXCL10,CXCL8,ISG20,CXCL11,LPL,FOSL1,STOX2,C1QB,STAT2,IL23R,TRIM25,CSF1,MX2,CDC42EP4,C15orf48,OAS2,IFI6,TRIM14,PLSCR1,CCL…
GO:0034097	Response to cytokine	125	1.30667	bottom	4.73e-08	ks	9606.ENSP00000006053,9606.ENSP00000216802,9606.ENSP00000218388,9606.ENSP00000219070,9606.ENSP00000220751,9606.ENSP00000221452,9606.ENSP00000225831,9606.ENSP00000225844,9606.ENSP00000226279,9606.ENSP00000226574,9606.ENSP00000227507,9606.ENSP00000228928,9606.ENSP00000231004,9606.ENSP00000233057,9606.ENSP00000233156,9606.ENSP00000243346,9606.ENSP00000245185,9606.ENSP00000249075,9606.ENSP00000252593,…	CX3CL1,PSME2,TIMP1,MMP2,RIPK2,RELB,CCL2,CCL13,CD38,NFKB1,CCND1,OAS3,LOX,EIF2AK2,TFPI,NMI,MT2A,LIF,BST2,JUND,C19orf66,GFPT2,TRIM21,CHI3L1,IRAK2,OASL,HLA-F,TIMP2,SAMHD1,WNT5A,ICAM1,TIMP3,PML,PDCD4,ZFP36L2,KAT6B,GBP7,VCAM1,REL,CXCL5,TNFRSF11B,MMP3,JUNB,CEBPB,CXCL10,CXCL8,ISG20,CXCL11,FOSL1,SPHK1,STAT2,IL23R,TRIM25,TNFRSF12A,CSF1,MX2,CDC42EP4,JARID2,OAS2,IFI6,PLSCR1,ILDR1,GFRA1,FAS,PSMB10,CCL20,NRP2,…
GO:0002831	Regulation of response to biotic stimulus	42	1.27848	bottom	9.84e-05	ks	9606.ENSP00000006053,9606.ENSP00000215794,9606.ENSP00000216802,9606.ENSP00000220751,9606.ENSP00000221452,9606.ENSP00000226574,9606.ENSP00000242351,9606.ENSP00000243346,9606.ENSP00000257604,9606.ENSP00000259951,9606.ENSP00000262510,9606.ENSP00000262878,9606.ENSP00000264350,9606.ENSP00000264634,9606.ENSP00000268058,9606.ENSP00000296161,9606.ENSP00000296677,9606.ENSP00000296754,9606.ENSP00000321345,…	CX3CL1,USP18,PSME2,RIPK2,RELB,NFKB1,ZC3HAV1,NMI,TRAFD1,HLA-F,NLRC5,SAMHD1,HERC5,WNT5A,PML,DTX3L,F2RL1,ERAP1,IL23R,PLSCR1,PSMB10,STAT1,IFI16,PYHIN1,GBP5,IFIT1,PSMB9,PSMB8,HLA-E,OPTN,DDX58,CD274,PSME1,DDX60,LGALS9,IRF7,POLR3G,APOBEC3G,PARP14,LYN,CCL5,TNFAIP3
GO:0045088	Regulation of innate immune response	28	1.24533	bottom	0.0071	ks	9606.ENSP00000215794,9606.ENSP00000216802,9606.ENSP00000221452,9606.ENSP00000226574,9606.ENSP00000243346,9606.ENSP00000257604,9606.ENSP00000259951,9606.ENSP00000262510,9606.ENSP00000262878,9606.ENSP00000264634,9606.ENSP00000296754,9606.ENSP00000345494,9606.ENSP00000351314,9606.ENSP00000354394,9606.ENSP00000357113,9606.ENSP00000357122,9606.ENSP00000359488,9606.ENSP00000363993,9606.ENSP00000364016,…	USP18,PSME2,RELB,NFKB1,NMI,TRAFD1,HLA-F,NLRC5,SAMHD1,WNT5A,ERAP1,PLSCR1,PSMB10,STAT1,IFI16,PYHIN1,GBP5,PSMB9,PSMB8,HLA-E,PSME1,LGALS9,IRF7,POLR3G,PARP14,LYN,CCL5,TNFAIP3
GO:0050776	Regulation of immune response	62	1.24323	bottom	1.77e-05	ks	9606.ENSP00000215794,9606.ENSP00000216802,9606.ENSP00000220751,9606.ENSP00000221452,9606.ENSP00000221980,9606.ENSP00000226279,9606.ENSP00000226574,9606.ENSP00000243346,9606.ENSP00000244519,9606.ENSP00000245907,9606.ENSP00000252244,9606.ENSP00000252593,9606.ENSP00000257604,9606.ENSP00000259951,9606.ENSP00000261918,9606.ENSP00000262510,9606.ENSP00000262878,9606.ENSP00000264634,9606.ENSP00000264832,…	USP18,PSME2,RIPK2,RELB,ICAM5,CD38,NFKB1,NMI,BTN3A3,C3,KRT1,BST2,TRAFD1,HLA-F,SEMA7A,NLRC5,SAMHD1,WNT5A,ICAM1,VCAM1,F2RL1,ERAP1,RUNX1,C1QB,IL23R,B7RP1,PLSCR1,BTN3A2,PSMB10,STAT1,IFI16,PYHIN1,GBP5,GBP1,JUN,CD40,THEMIS2,C1QC,C1QA,PSMB9,PSMB8,HLA-C,HLA-E,RGCC,DDX58,IRF4,CD274,RSAD2,PSME1,LGALS9,IRF7,POLR3G,C1S,IL6,TNF,VWA1,PARP14,LYN,C1R,B2M,CCL5,TNFAIP3
GO:0044403	Symbiotic process	44	1.24033	bottom	0.0031	ks	9606.ENSP00000225831,9606.ENSP00000226091,9606.ENSP00000233057,9606.ENSP00000253110,9606.ENSP00000258381,9606.ENSP00000261769,9606.ENSP00000262878,9606.ENSP00000263642,9606.ENSP00000264832,9606.ENSP00000268058,9606.ENSP00000295927,9606.ENSP00000296161,9606.ENSP00000315768,9606.ENSP00000317891,9606.ENSP00000323889,9606.ENSP00000346206,9606.ENSP00000351314,9606.ENSP00000353582,9606.ENSP00000354394,…	CCL2,EFNB3,EIF2AK2,C19orf66,SP110,CDH1,SAMHD1,IFIH1,ICAM1,PML,PTX3,DTX3L,STAT2,TNIP1,TRIM25,TAP1,PSMB10,NRP2,STAT1,KRT19,PARK2,BNIP3,JUN,IFIT1,C1QA,PSMB9,PSMB8,TAP2,HLA-C,HLA-E,OPTN,ISG15,DDX58,TRIM22,KRT6A,RSAD2,IRF7,APOBEC3G,CXCR4,LYN,B2M,ZFP36,CCL5,SPCS1
GO:0044419	Interspecies interaction between organisms	149	1.22932	bottom	2.21e-08	ks	9606.ENSP00000006053,9606.ENSP00000220751,9606.ENSP00000221452,9606.ENSP00000225831,9606.ENSP00000225844,9606.ENSP00000226091,9606.ENSP00000226574,9606.ENSP00000227471,9606.ENSP00000228928,9606.ENSP00000233057,9606.ENSP00000233156,9606.ENSP00000242351,9606.ENSP00000243346,9606.ENSP00000245185,9606.ENSP00000245907,9606.ENSP00000252244,9606.ENSP00000252593,9606.ENSP00000252818,9606.ENSP00000253110,…	CX3CL1,RIPK2,RELB,CCL2,CCL13,EFNB3,NFKB1,UNC93B1,OAS3,EIF2AK2,TFPI,ZC3HAV1,NMI,MT2A,C3,KRT1,BST2,JUND,C19orf66,TRIM21,IRAK2,CMPK2,OASL,SP110,HLA-F,CDH1,LOXL1,NLRC5,SAMHD1,IFIH1,HERC6,HERC5,WNT5A,ICAM1,CDK6,PML,PDCD4,CCRN4L,GJA1,SLFN13,GBP7,VCAM1,REL,PTX3,CXCL5,DTX3L,F2RL1,ERAP1,KRT16,JUNB,CEBPB,CXCL10,CXCL8,ISG20,CXCL11,LPL,FOSL1,STOX2,C1QB,STAT2,TNIP1,IL23R,TRIM25,CSF1,MX2,CDC42EP4,C15orf48,OAS2…
GO:0071396	Cellular response to lipid	37	1.22058	bottom	0.00094	ks	9606.ENSP00000220751,9606.ENSP00000225831,9606.ENSP00000226574,9606.ENSP00000227918,9606.ENSP00000233156,9606.ENSP00000242057,9606.ENSP00000256458,9606.ENSP00000256722,9606.ENSP00000260270,9606.ENSP00000263181,9606.ENSP00000264634,9606.ENSP00000264832,9606.ENSP00000280154,9606.ENSP00000282388,9606.ENSP00000296027,9606.ENSP00000305422,9606.ENSP00000305651,9606.ENSP00000306512,9606.ENSP00000306884,…	RIPK2,CCL2,NFKB1,SCGB2A2,TFPI,AHR,IRAK2,CMPK2,FDX1,KIF18A,WNT5A,ICAM1,PDCD4,ZFP36L2,CXCL5,CEBPB,CXCL10,CXCL8,CXCL11,LPL,BRINP2,CD40,ASS1,EDNRB,CD274,PID1,CXCL1,WNT5B,IL6,ZFP36L1,TNF,LYN,CASP1,B2M,ZFP36,CCL5,TNFAIP3
GO:0006954	Inflammatory response	56	1.1879	bottom	0.00011	ks	9606.ENSP00000006053,9606.ENSP00000218388,9606.ENSP00000220751,9606.ENSP00000221452,9606.ENSP00000222553,9606.ENSP00000225831,9606.ENSP00000225844,9606.ENSP00000226574,9606.ENSP00000242786,9606.ENSP00000243346,9606.ENSP00000245907,9606.ENSP00000249066,9606.ENSP00000255409,9606.ENSP00000256458,9606.ENSP00000261918,9606.ENSP00000264832,9606.ENSP00000265052,9606.ENSP00000282561,9606.ENSP00000295025,…	CX3CL1,TIMP1,RIPK2,RELB,NAMPT,CCL2,CCL13,NFKB1,CD97,NMI,C3,APOL2,CHI3L1,IRAK2,SEMA7A,ICAM1,MGLL,GJA1,REL,PTX3,CXCL5,F2RL1,KRT16,TACR1,CEBPB,CXCL10,CXCL8,CXCL11,SPHK1,TNIP1,IL23R,CSF1,PLSCR1,CCL20,PTGS2,IFI16,NFKB2,GBP5,JUN,CD40,ASS1,THEMIS2,C1QA,S1PR3,B4GALT1,GIG25,LGALS9,CXCL1,IL6,CXCR4,TNF,NAIP,LYN,GSDMD,CCL5,TNFAIP3
GO:0002684	Positive regulation of immune system process	67	1.12543	bottom	0.00011	ks	9606.ENSP00000006053,9606.ENSP00000216802,9606.ENSP00000220751,9606.ENSP00000221452,9606.ENSP00000225831,9606.ENSP00000226091,9606.ENSP00000226279,9606.ENSP00000226574,9606.ENSP00000242351,9606.ENSP00000244519,9606.ENSP00000245907,9606.ENSP00000249075,9606.ENSP00000252244,9606.ENSP00000259951,9606.ENSP00000261918,9606.ENSP00000262510,9606.ENSP00000264634,9606.ENSP00000264832,9606.ENSP00000294728,…	CX3CL1,PSME2,RIPK2,RELB,CCL2,EFNB3,CD38,NFKB1,ZC3HAV1,BTN3A3,C3,LIF,KRT1,HLA-F,SEMA7A,NLRC5,WNT5A,ICAM1,VCAM1,F2RL1,RUNX1,CXCL10,CXCL8,MMP14,C1QB,IL23R,CSF1,B7RP1,PLSCR1,BTN3A2,PSMB10,CCL20,TGFBR2,STAT1,IFI16,PYHIN1,S100A14,GBP5,JUN,CD40,THEMIS2,C1QC,C1QA,PSMB9,PSMB8,GPR183,HLA-E,RGCC,ISG15,DDX58,CD274,RSAD2,PSME1,LGMN,DDX60,LGALS9,IRF7,POLR3G,C1S,IL6,ZFP36L1,TNF,VWA1,LYN,C1R,B2M,CCL5
GO:0002682	Regulation of immune system process	96	1.10674	bottom	1.01e-06	ks	9606.ENSP00000006053,9606.ENSP00000215794,9606.ENSP00000216802,9606.ENSP00000220751,9606.ENSP00000221452,9606.ENSP00000221980,9606.ENSP00000225831,9606.ENSP00000226091,9606.ENSP00000226279,9606.ENSP00000226574,9606.ENSP00000231004,9606.ENSP00000233057,9606.ENSP00000241014,9606.ENSP00000242057,9606.ENSP00000242351,9606.ENSP00000243346,9606.ENSP00000244519,9606.ENSP00000245907,9606.ENSP00000249075,…	CX3CL1,USP18,PSME2,RIPK2,RELB,ICAM5,CCL2,EFNB3,CD38,NFKB1,LOX,EIF2AK2,MAPK8IP1,AHR,ZC3HAV1,NMI,BTN3A3,C3,LIF,KRT1,BST2,TRAFD1,HLA-F,SEMA7A,NLRC5,SAMHD1,HERC5,WNT5A,ICAM1,CDK6,PML,ZFP36L2,PIP,VCAM1,DTX3L,F2RL1,ERAP1,RUNX1,CEBPB,CXCL10,CXCL8,MMP14,SPHK1,C1QB,IL23R,CSF1,B7RP1,PLSCR1,BTN3A2,PSMB10,CCL20,TGFBR2,STAT1,IFI16,PYHIN1,S100A14,GBP5,GBP1,JUN,IFIT1,CD40,SDC4,THEMIS2,C1QC,C1QA,PSMB9,PSMB8,HLA-…
GO:0002833	Positive regulation of response to biotic stimulus	25	1.09684	bottom	0.0097	ks	9606.ENSP00000216802,9606.ENSP00000220751,9606.ENSP00000221452,9606.ENSP00000226574,9606.ENSP00000242351,9606.ENSP00000259951,9606.ENSP00000262510,9606.ENSP00000264634,9606.ENSP00000296677,9606.ENSP00000345494,9606.ENSP00000351314,9606.ENSP00000357113,9606.ENSP00000357122,9606.ENSP00000359488,9606.ENSP00000363993,9606.ENSP00000364016,9606.ENSP00000365817,9606.ENSP00000368022,9606.ENSP00000370989,…	PSME2,RIPK2,RELB,NFKB1,ZC3HAV1,HLA-F,NLRC5,WNT5A,F2RL1,PLSCR1,PSMB10,IFI16,PYHIN1,GBP5,PSMB9,PSMB8,HLA-E,OPTN,CD274,PSME1,DDX60,IRF7,POLR3G,LYN,CCL5
GO:0050778	Positive regulation of immune response	45	1.09449	bottom	0.0016	ks	9606.ENSP00000216802,9606.ENSP00000220751,9606.ENSP00000221452,9606.ENSP00000226279,9606.ENSP00000226574,9606.ENSP00000244519,9606.ENSP00000245907,9606.ENSP00000252244,9606.ENSP00000259951,9606.ENSP00000261918,9606.ENSP00000262510,9606.ENSP00000264634,9606.ENSP00000296677,9606.ENSP00000313967,9606.ENSP00000321345,9606.ENSP00000339477,9606.ENSP00000345494,9606.ENSP00000348751,9606.ENSP00000351314,…	PSME2,RIPK2,RELB,CD38,NFKB1,BTN3A3,C3,KRT1,HLA-F,SEMA7A,NLRC5,WNT5A,F2RL1,C1QB,IL23R,B7RP1,PLSCR1,BTN3A2,PSMB10,IFI16,PYHIN1,GBP5,CD40,THEMIS2,C1QC,C1QA,PSMB9,PSMB8,HLA-E,RGCC,DDX58,CD274,RSAD2,PSME1,LGALS9,IRF7,POLR3G,C1S,IL6,TNF,VWA1,LYN,C1R,B2M,CCL5
GO:0002376	Immune system process	182	1.08217	bottom	3.21e-08	ks	9606.ENSP00000005587,9606.ENSP00000006053,9606.ENSP00000216802,9606.ENSP00000220751,9606.ENSP00000221452,9606.ENSP00000221466,9606.ENSP00000222553,9606.ENSP00000225831,9606.ENSP00000225844,9606.ENSP00000226091,9606.ENSP00000226279,9606.ENSP00000226574,9606.ENSP00000227471,9606.ENSP00000228928,9606.ENSP00000233057,9606.ENSP00000242351,9606.ENSP00000242786,9606.ENSP00000243346,9606.ENSP00000244519,…	SKAP2,CX3CL1,PSME2,RIPK2,RELB,FCGRT,NAMPT,CCL2,CCL13,EFNB3,CD38,NFKB1,UNC93B1,OAS3,EIF2AK2,ZC3HAV1,CD97,NMI,BTN3A3,MT2A,C3,LIF,KRT1,BST2,C19orf66,TRIM21,CHI3L1,DSG1,DSC1,OASL,IREB2,HLA-F,SEMA7A,NLRC5,TIMP2,SAMHD1,KIF18A,IFIH1,PKP1,HERC6,HERC5,WNT5A,ICAM1,CDK6,PML,SERPINB12,ZFP36L2,SLFN13,AZGP1,PDPN,GBP7,VCAM1,REL,PTX3,CXCL5,DTX3L,F2RL1,ERAP1,BRI3,RUNX1,KRT16,PYGO1,JUNB,CEBPB,CXCL10,CXCL8,ISG20,CX…
GO:0001817	Regulation of cytokine production	64	1.07048	bottom	7.39e-05	ks	9606.ENSP00000006053,9606.ENSP00000220751,9606.ENSP00000221452,9606.ENSP00000226574,9606.ENSP00000233057,9606.ENSP00000242351,9606.ENSP00000243346,9606.ENSP00000244519,9606.ENSP00000245907,9606.ENSP00000252593,9606.ENSP00000254436,9606.ENSP00000259951,9606.ENSP00000260197,9606.ENSP00000261918,9606.ENSP00000262510,9606.ENSP00000263642,9606.ENSP00000264350,9606.ENSP00000264634,9606.ENSP00000268058,…	CX3CL1,RIPK2,RELB,NFKB1,EIF2AK2,ZC3HAV1,NMI,BTN3A3,C3,BST2,TRIM21,HLA-F,SORL1,SEMA7A,NLRC5,IFIH1,HERC5,WNT5A,PML,PDCD4,UBE2L6,REL,F2RL1,RUNX1,CEBPB,LPL,SPHK1,IL23R,TRIM25,UBA7,B7RP1,BTN3A2,CD2AP,SULF2,STAT1,AGT,PTGS2,IFI16,PYHIN1,NFKB2,GBP5,GBP1,CD40,S1PR3,HLA-E,RGCC,ISG15,DDX58,IRF4,CD274,RSAD2,DDX60,LGALS9,IRF7,POLR3G,IL6,TNF,LYN,CASP1,GSDMD,B2M,ZFP36,CYP1B1,TNFAIP3
GO:0002443	Leukocyte mediated immunity	39	1.06893	bottom	0.0092	ks	9606.ENSP00000226574,9606.ENSP00000242786,9606.ENSP00000244519,9606.ENSP00000245907,9606.ENSP00000252244,9606.ENSP00000252593,9606.ENSP00000255409,9606.ENSP00000257192,9606.ENSP00000257198,9606.ENSP00000262768,9606.ENSP00000263946,9606.ENSP00000264832,9606.ENSP00000269491,9606.ENSP00000295927,9606.ENSP00000297290,9606.ENSP00000313967,9606.ENSP00000339328,9606.ENSP00000342026,9606.ENSP00000348751,…	NFKB1,CD97,BTN3A3,C3,KRT1,BST2,CHI3L1,DSG1,DSC1,TIMP2,PKP1,ICAM1,SERPINB12,PTX3,BRI3,C1QB,PLAUR,PRDX6,BTN3A2,HRNR,CTSS,PLAU,C1QC,C1QA,HLA-C,B4GALT1,FLG2,PTPRN2,GIG25,CXCL1,IRF7,C1S,IL6,IRAK4,LYN,GSDMD,C1R,GPR84,B2M
GO:0045321	Leukocyte activation	58	1.02646	bottom	0.00041	ks	9606.ENSP00000005587,9606.ENSP00000006053,9606.ENSP00000220751,9606.ENSP00000221452,9606.ENSP00000222553,9606.ENSP00000226574,9606.ENSP00000242786,9606.ENSP00000245907,9606.ENSP00000252244,9606.ENSP00000252593,9606.ENSP00000255409,9606.ENSP00000257192,9606.ENSP00000257198,9606.ENSP00000262768,9606.ENSP00000263946,9606.ENSP00000264832,9606.ENSP00000265734,9606.ENSP00000269491,9606.ENSP00000282388,…	SKAP2,CX3CL1,RIPK2,RELB,NAMPT,NFKB1,CD97,C3,KRT1,BST2,CHI3L1,DSG1,DSC1,TIMP2,PKP1,ICAM1,CDK6,SERPINB12,ZFP36L2,VCAM1,PTX3,F2RL1,BRI3,CEBPB,CXCL8,CSF1,PLAUR,B7RP1,PRDX6,PSMB10,TGFBR2,HRNR,CTSS,JUN,RUNX2,CD40,PLAU,C1QA,HLA-C,GPR183,HLA-E,UBD,B4GALT1,IRF4,RSAD2,FLG2,PTPRN2,GIG25,CXCL1,IL6,ZFP36L1,MT1G,TNF,LYN,GSDMD,GPR84,B2M,CCL5
GO:0032103	Positive regulation of response to external stimulus	42	1.01013	bottom	0.00038	ks	9606.ENSP00000006053,9606.ENSP00000216802,9606.ENSP00000220751,9606.ENSP00000221452,9606.ENSP00000226574,9606.ENSP00000242351,9606.ENSP00000245907,9606.ENSP00000259951,9606.ENSP00000262510,9606.ENSP00000264634,9606.ENSP00000280154,9606.ENSP00000296677,9606.ENSP00000305422,9606.ENSP00000305651,9606.ENSP00000306512,9606.ENSP00000309757,9606.ENSP00000317891,9606.ENSP00000327513,9606.ENSP00000345494,…	CX3CL1,PSME2,RIPK2,RELB,NFKB1,ZC3HAV1,C3,HLA-F,NLRC5,WNT5A,PDCD4,F2RL1,CEBPB,CXCL10,CXCL8,LPL,TNIP1,CSF1,PLSCR1,PSMB10,TGM2,AGT,PTGS2,IFI16,PYHIN1,S100A14,GBP5,PSMB9,PSMB8,HLA-E,OPTN,PSME1,LGMN,DDX60,LGALS9,IRF7,POLR3G,IL6,CXCR4,TNF,LYN,CCL5
GO:0002274	Myeloid leukocyte activation	42	0.990892	bottom	0.0031	ks	9606.ENSP00000006053,9606.ENSP00000221452,9606.ENSP00000222553,9606.ENSP00000226574,9606.ENSP00000242786,9606.ENSP00000245907,9606.ENSP00000252244,9606.ENSP00000252593,9606.ENSP00000255409,9606.ENSP00000257192,9606.ENSP00000257198,9606.ENSP00000262768,9606.ENSP00000263946,9606.ENSP00000269491,9606.ENSP00000295927,9606.ENSP00000296677,9606.ENSP00000297290,9606.ENSP00000306512,9606.ENSP00000327513,…	CX3CL1,RELB,NAMPT,NFKB1,CD97,C3,KRT1,BST2,CHI3L1,DSG1,DSC1,TIMP2,PKP1,SERPINB12,PTX3,F2RL1,BRI3,CXCL8,CSF1,PLAUR,PRDX6,TGFBR2,HRNR,CTSS,JUN,PLAU,C1QA,HLA-C,UBD,B4GALT1,IRF4,FLG2,PTPRN2,GIG25,CXCL1,MT1G,TNF,LYN,GSDMD,GPR84,B2M,CCL5
GO:0001775	Cell activation	68	0.98768	bottom	0.00038	ks	9606.ENSP00000005587,9606.ENSP00000006053,9606.ENSP00000218388,9606.ENSP00000220751,9606.ENSP00000221452,9606.ENSP00000222553,9606.ENSP00000226574,9606.ENSP00000242786,9606.ENSP00000245907,9606.ENSP00000252244,9606.ENSP00000252593,9606.ENSP00000255409,9606.ENSP00000257192,9606.ENSP00000257198,9606.ENSP00000262768,9606.ENSP00000263946,9606.ENSP00000264832,9606.ENSP00000265734,9606.ENSP00000269491,…	SKAP2,CX3CL1,TIMP1,RIPK2,RELB,NAMPT,NFKB1,CD97,C3,KRT1,BST2,CHI3L1,DSG1,DSC1,TIMP2,PKP1,ICAM1,CDK6,SERPINB12,MEGF10,ZFP36L2,PDPN,VCAM1,PTX3,F2RL1,BRI3,CEBPB,CXCL10,CXCL8,KRT2,CSF1,DGKH,PLAUR,B7RP1,PRDX6,PLSCR1,PSMB10,TGFBR2,HRNR,CTSS,NFKB2,GCLM,JUN,RUNX2,CD40,PLAU,C1QA,HLA-C,GPR183,HLA-E,UBD,RGCC,B4GALT1,IRF4,RSAD2,FLG2,PTPRN2,GIG25,CXCL1,IL6,ZFP36L1,MT1G,TNF,LYN,GSDMD,GPR84,B2M,CCL5
GO:0001819	Positive regulation of cytokine production	42	0.967509	bottom	0.0031	ks	9606.ENSP00000006053,9606.ENSP00000220751,9606.ENSP00000226574,9606.ENSP00000233057,9606.ENSP00000242351,9606.ENSP00000245907,9606.ENSP00000259951,9606.ENSP00000260197,9606.ENSP00000261918,9606.ENSP00000263642,9606.ENSP00000264634,9606.ENSP00000296677,9606.ENSP00000300305,9606.ENSP00000305422,9606.ENSP00000309757,9606.ENSP00000313681,9606.ENSP00000321345,9606.ENSP00000353007,9606.ENSP00000354394,…	CX3CL1,RIPK2,NFKB1,EIF2AK2,ZC3HAV1,C3,HLA-F,SORL1,SEMA7A,IFIH1,WNT5A,F2RL1,RUNX1,CEBPB,LPL,SPHK1,IL23R,SULF2,STAT1,AGT,PTGS2,IFI16,PYHIN1,NFKB2,GBP5,CD40,HLA-E,RGCC,DDX58,IRF4,CD274,RSAD2,DDX60,LGALS9,IRF7,POLR3G,IL6,TNF,CASP1,GSDMD,B2M,CYP1B1
GO:0031347	Regulation of defense response	59	0.93525	bottom	0.00014	ks	9606.ENSP00000006053,9606.ENSP00000215794,9606.ENSP00000216802,9606.ENSP00000220751,9606.ENSP00000221452,9606.ENSP00000226574,9606.ENSP00000242351,9606.ENSP00000243346,9606.ENSP00000245907,9606.ENSP00000252244,9606.ENSP00000257604,9606.ENSP00000257770,9606.ENSP00000259951,9606.ENSP00000261918,9606.ENSP00000262510,9606.ENSP00000262878,9606.ENSP00000264350,9606.ENSP00000264634,9606.ENSP00000265052,…	CX3CL1,USP18,PSME2,RIPK2,RELB,NFKB1,ZC3HAV1,NMI,C3,KRT1,TRAFD1,NT5E,HLA-F,SEMA7A,NLRC5,SAMHD1,HERC5,WNT5A,MGLL,PML,PDCD4,GJA1,DTX3L,F2RL1,ERAP1,CEBPB,LPL,SPHK1,TNIP1,IL23R,PLSCR1,PSMB10,STAT1,TGM2,AGT,PTGS2,IFI16,PYHIN1,GBP5,IFIT1,PSMB9,PSMB8,HLA-E,EDNRB,OPTN,DDX58,PSME1,DDX60,LGALS9,IRF7,POLR3G,APOBEC3G,IL6,TNF,PARP14,LYN,CASP1,CCL5,TNFAIP3
GO:0009605	Response to external stimulus	177	0.926024	bottom	0.00013	ks	9606.ENSP00000006053,9606.ENSP00000220751,9606.ENSP00000221452,9606.ENSP00000222553,9606.ENSP00000225831,9606.ENSP00000225844,9606.ENSP00000226091,9606.ENSP00000226574,9606.ENSP00000227471,9606.ENSP00000227507,9606.ENSP00000228928,9606.ENSP00000231004,9606.ENSP00000233057,9606.ENSP00000233156,9606.ENSP00000242351,9606.ENSP00000243346,9606.ENSP00000245185,9606.ENSP00000245907,9606.ENSP00000246186,…	CX3CL1,RIPK2,RELB,NAMPT,CCL2,CCL13,EFNB3,NFKB1,UNC93B1,CCND1,OAS3,LOX,EIF2AK2,TFPI,ZC3HAV1,NMI,MT2A,C3,MMP24,KRT1,BST2,JUND,C19orf66,TRIM21,CHI3L1,IRAK2,CMPK2,OASL,HLA-F,SORL1,MMP7,SEMA7A,LOXL1,RPE65,NLRC5,KAL1,SAMHD1,IFIH1,HERC6,HERC5,WNT5A,ICAM1,CDK6,PML,FEZ1,PDCD4,CCRN4L,GJA1,SLFN13,GBP7,VCAM1,REL,PTX3,CXCL5,DTX3L,F2RL1,ERAP1,TNFRSF11B,KRT16,ATOH1,JUNB,CEBPB,CXCL10,CXCL8,ISG20,CXCL11,MMP14,LPL…
GO:0071310	Cellular response to organic substance	158	0.894257	bottom	0.00012	ks	9606.ENSP00000006053,9606.ENSP00000216802,9606.ENSP00000218388,9606.ENSP00000219070,9606.ENSP00000220751,9606.ENSP00000222553,9606.ENSP00000225831,9606.ENSP00000225844,9606.ENSP00000226574,9606.ENSP00000227507,9606.ENSP00000227918,9606.ENSP00000228928,9606.ENSP00000231004,9606.ENSP00000233057,9606.ENSP00000233156,9606.ENSP00000242057,9606.ENSP00000243346,9606.ENSP00000245185,9606.ENSP00000249075,…	CX3CL1,PSME2,TIMP1,MMP2,RIPK2,NAMPT,CCL2,CCL13,NFKB1,CCND1,SCGB2A2,OAS3,LOX,EIF2AK2,TFPI,AHR,NMI,MT2A,LIF,HCN2,BST2,JUND,GFPT2,TRIM21,RAMP1,CHI3L1,IRAK2,EDEM1,CMPK2,OASL,HLA-F,FDX1,CDH1,RPE65,KAL1,SAMHD1,EEF2K,KIF18A,IFIH1,LRP2,WNT5A,ICAM1,TIMP3,PML,FEZ1,PDCD4,ZFP36L2,GJA1,KAT6B,GBP7,VCAM1,CXCL5,CLEC3B,TNFRSF11B,SPIDR,MMP3,JUNB,CEBPB,CXCL10,CXCL8,ISG20,CXCL11,LPL,SPHK1,STAT2,IL23R,TRIM25,TNFRSF12…
GO:0007166	Cell surface receptor signaling pathway	134	0.815477	bottom	0.0031	ks	9606.ENSP00000006053,9606.ENSP00000200181,9606.ENSP00000216802,9606.ENSP00000218388,9606.ENSP00000219070,9606.ENSP00000220751,9606.ENSP00000220809,9606.ENSP00000221452,9606.ENSP00000225831,9606.ENSP00000225844,9606.ENSP00000226091,9606.ENSP00000226279,9606.ENSP00000226574,9606.ENSP00000227507,9606.ENSP00000228928,9606.ENSP00000231004,9606.ENSP00000242786,9606.ENSP00000243346,9606.ENSP00000244519,…	CX3CL1,ITGB4,PSME2,TIMP1,MMP2,RIPK2,PLAT,RELB,CCL2,CCL13,EFNB3,CD38,NFKB1,CCND1,OAS3,LOX,CD97,NMI,BTN3A3,MT2A,C3,LIF,BST2,TRIM21,IRAK2,OASL,HLA-F,SEMA7A,RPE65,KAL1,CELSR1,SAMHD1,WNT5A,ICAM1,CDK6,PML,CBLC,PDCD4,VCAM1,CXCL5,DTX3L,TNFRSF11B,MMP3,ATOH1,PYGO1,JUNB,CXCL10,CXCL8,ISG20,CXCL11,SDC2,SEZ6,STAT2,BID,IL23R,TRIM25,SEMA6D,TNFRSF12A,CSF1,AMER1,SLIT3,MX2,PLAUR,B7RP1,FGFR3,OAS2,IFI6,GFRA1,FAS,BTN3…
GO:0070887	Cellular response to chemical stimulus	174	0.797841	bottom	0.00096	ks	9606.ENSP00000006053,9606.ENSP00000216802,9606.ENSP00000218388,9606.ENSP00000219070,9606.ENSP00000220751,9606.ENSP00000221452,9606.ENSP00000222553,9606.ENSP00000225831,9606.ENSP00000225844,9606.ENSP00000226574,9606.ENSP00000227507,9606.ENSP00000227918,9606.ENSP00000228928,9606.ENSP00000231004,9606.ENSP00000233057,9606.ENSP00000233156,9606.ENSP00000242057,9606.ENSP00000243346,9606.ENSP00000245185,…	CX3CL1,PSME2,TIMP1,MMP2,RIPK2,RELB,NAMPT,CCL2,CCL13,NFKB1,CCND1,SCGB2A2,OAS3,LOX,EIF2AK2,TFPI,AHR,NMI,MT2A,LIF,HCN2,BST2,JUND,GFPT2,TRIM21,RAMP1,CHI3L1,IRAK2,EDEM1,CMPK2,OASL,HLA-F,FDX1,CDH1,RPE65,KAL1,SAMHD1,EEF2K,KIF18A,IFIH1,LRP2,WNT5A,ICAM1,TIMP3,PML,FEZ1,PDCD4,ZFP36L2,GJA1,KAT6B,GBP7,VCAM1,CXCL5,CLEC3B,TNFRSF11B,SPIDR,MMP3,JUNB,CEBPB,CXCL10,CXCL8,ISG20,CXCL11,MT1E,LPL,CYP7B1,SPHK1,STAT2,FMN2…
GO:0031349	Positive regulation of defense response	36	0.794962	bottom	0.0097	ks	9606.ENSP00000006053,9606.ENSP00000216802,9606.ENSP00000220751,9606.ENSP00000221452,9606.ENSP00000226574,9606.ENSP00000242351,9606.ENSP00000245907,9606.ENSP00000259951,9606.ENSP00000262510,9606.ENSP00000264634,9606.ENSP00000280154,9606.ENSP00000282561,9606.ENSP00000296677,9606.ENSP00000305422,9606.ENSP00000309757,9606.ENSP00000317891,9606.ENSP00000345494,9606.ENSP00000351314,9606.ENSP00000355330,…	CX3CL1,PSME2,RIPK2,RELB,NFKB1,ZC3HAV1,C3,HLA-F,NLRC5,WNT5A,PDCD4,GJA1,F2RL1,CEBPB,LPL,TNIP1,PLSCR1,PSMB10,TGM2,AGT,PTGS2,IFI16,PYHIN1,GBP5,PSMB9,PSMB8,HLA-E,OPTN,PSME1,DDX60,IRF7,POLR3G,IL6,TNF,LYN,CCL5
GO:0012501	Programmed cell death	75	0.759173	bottom	0.0099	ks	9606.ENSP00000167586,9606.ENSP00000200453,9606.ENSP00000220751,9606.ENSP00000226279,9606.ENSP00000226574,9606.ENSP00000233712,9606.ENSP00000242057,9606.ENSP00000246635,9606.ENSP00000246662,9606.ENSP00000251645,9606.ENSP00000252242,9606.ENSP00000252244,9606.ENSP00000252250,9606.ENSP00000252252,9606.ENSP00000255409,9606.ENSP00000257192,9606.ENSP00000257198,9606.ENSP00000263946,9606.ENSP00000264474,…	KRT14,PPP1R15A,RIPK2,CD38,NFKB1,EVA1A,AHR,KRT13,KRT9,KRT31,KRT5,KRT1,KRT6C,KRT6B,CHI3L1,DSG1,DSC1,PKP1,CSTA,PML,KRT10,MEGF10,PDCD4,GJA1,TNFRSF11B,KRT16,CEBPB,CDCA7,KRT74,KRT17,KRT2,BID,TNFRSF12A,SLIT3,KRT26,FGFR3,IFI6,KRT77,PLSCR1,FAS,TGFBR2,KRT19,IFI16,BNIP3,S100A14,LOR,SPRR1A,FLG,CASP7,GCLM,JUN,IFIT2,TRAF1,CDSN,SHB,KRT6A,IGFBP3,SQSTM1,SPRR2A,MX1,LIPN,IL6,CXCR4,ZFP36L1,TNF,GAS2,BBC3,UNC5C,TNFAIP…
GO:0009913	Epidermal cell differentiation	33	0.759004	bottom	0.0058	ks	9606.ENSP00000167586,9606.ENSP00000246635,9606.ENSP00000246662,9606.ENSP00000251645,9606.ENSP00000252242,9606.ENSP00000252244,9606.ENSP00000252250,9606.ENSP00000252252,9606.ENSP00000257192,9606.ENSP00000257198,9606.ENSP00000263946,9606.ENSP00000264474,9606.ENSP00000264634,9606.ENSP00000264716,9606.ENSP00000269576,9606.ENSP00000301653,9606.ENSP00000302216,9606.ENSP00000307240,9606.ENSP00000308452,…	KRT14,KRT13,KRT9,KRT31,KRT5,KRT1,KRT6C,KRT6B,DSG1,DSC1,PKP1,CSTA,WNT5A,FOSL2,KRT10,KRT16,ATOH1,KRT74,KRT17,KRT2,KRT26,KRT77,KRT19,LOR,SPRR1A,FLG,HRNR,CLIC4,CDSN,KRT6A,TGM3,SPRR2A,LIPN
GO:0030216	Keratinocyte differentiation	32	0.750729	bottom	0.0083	ks	9606.ENSP00000167586,9606.ENSP00000246635,9606.ENSP00000246662,9606.ENSP00000251645,9606.ENSP00000252242,9606.ENSP00000252244,9606.ENSP00000252250,9606.ENSP00000252252,9606.ENSP00000257192,9606.ENSP00000257198,9606.ENSP00000263946,9606.ENSP00000264474,9606.ENSP00000264634,9606.ENSP00000264716,9606.ENSP00000269576,9606.ENSP00000301653,9606.ENSP00000307240,9606.ENSP00000308452,9606.ENSP00000310861,…	KRT14,KRT13,KRT9,KRT31,KRT5,KRT1,KRT6C,KRT6B,DSG1,DSC1,PKP1,CSTA,WNT5A,FOSL2,KRT10,KRT16,KRT74,KRT17,KRT2,KRT26,KRT77,KRT19,LOR,SPRR1A,FLG,HRNR,CLIC4,CDSN,KRT6A,TGM3,SPRR2A,LIPN
GO:0010033	Response to organic substance	183	0.749426	bottom	0.0037	ks	9606.ENSP00000006053,9606.ENSP00000216802,9606.ENSP00000218388,9606.ENSP00000219070,9606.ENSP00000219271,9606.ENSP00000220751,9606.ENSP00000221452,9606.ENSP00000222553,9606.ENSP00000225831,9606.ENSP00000225844,9606.ENSP00000226279,9606.ENSP00000226574,9606.ENSP00000227507,9606.ENSP00000227918,9606.ENSP00000228928,9606.ENSP00000231004,9606.ENSP00000233057,9606.ENSP00000233156,9606.ENSP00000242057,…	CX3CL1,PSME2,TIMP1,MMP2,MMP15,RIPK2,RELB,NAMPT,CCL2,CCL13,CD38,NFKB1,CCND1,SCGB2A2,OAS3,LOX,EIF2AK2,TFPI,AHR,NMI,MT2A,LIF,HCN2,BST2,JUND,C19orf66,GFPT2,TRIM21,RAMP1,CHI3L1,IRAK2,EDEM1,CMPK2,DSG1,OASL,HLA-F,FDX1,CDH1,LOXL1,RPE65,KAL1,TIMP2,SAMHD1,EEF2K,KIF18A,IFIH1,LRP2,WNT5A,ICAM1,TIMP3,PML,FEZ1,PDCD4,CCRN4L,ZFP36L2,GJA1,KAT6B,SLC6A1,GBP7,VCAM1,REL,CXCL5,CLEC3B,TNFRSF11B,SPIDR,MMP3,JUNB,CEBPB,CXC…
GO:0008219	Cell death	79	0.737861	bottom	0.0099	ks	9606.ENSP00000167586,9606.ENSP00000200453,9606.ENSP00000220751,9606.ENSP00000222553,9606.ENSP00000226279,9606.ENSP00000226574,9606.ENSP00000233712,9606.ENSP00000242057,9606.ENSP00000246635,9606.ENSP00000246662,9606.ENSP00000251645,9606.ENSP00000252242,9606.ENSP00000252244,9606.ENSP00000252250,9606.ENSP00000252252,9606.ENSP00000255409,9606.ENSP00000257192,9606.ENSP00000257198,9606.ENSP00000261368,…	KRT14,PPP1R15A,RIPK2,NAMPT,CD38,NFKB1,EVA1A,AHR,KRT13,KRT9,KRT31,KRT5,KRT1,KRT6C,KRT6B,CHI3L1,DSG1,DSC1,SNCAIP,PKP1,CSTA,FOSL2,PML,KRT10,MEGF10,PDCD4,GJA1,TNFRSF11B,KRT16,CEBPB,CDCA7,KRT74,KRT17,KRT2,BID,TNFRSF12A,SLIT3,KRT26,FGFR3,IFI6,KRT77,PLSCR1,FAS,TGFBR2,KRT19,IFI16,BNIP3,S100A14,LOR,SPRR1A,FLG,CASP7,GCLM,JUN,IFIT2,TRAF1,CDSN,SHB,OPTN,KRT6A,IGFBP3,SQSTM1,SPRR2A,MX1,LIPN,IL6,CXCR4,ZFP36L1,TN…
GO:0032101	Regulation of response to external stimulus	78	0.701185	bottom	0.0071	ks	9606.ENSP00000006053,9606.ENSP00000215794,9606.ENSP00000216802,9606.ENSP00000220751,9606.ENSP00000220809,9606.ENSP00000221452,9606.ENSP00000225831,9606.ENSP00000226574,9606.ENSP00000233156,9606.ENSP00000242351,9606.ENSP00000243346,9606.ENSP00000245907,9606.ENSP00000252244,9606.ENSP00000257604,9606.ENSP00000257770,9606.ENSP00000259951,9606.ENSP00000261918,9606.ENSP00000262510,9606.ENSP00000262878,…	CX3CL1,USP18,PSME2,RIPK2,PLAT,RELB,CCL2,NFKB1,TFPI,ZC3HAV1,NMI,C3,KRT1,TRAFD1,NT5E,HLA-F,SEMA7A,NLRC5,SAMHD1,HERC5,WNT5A,MGLL,PML,PDCD4,GJA1,PDPN,DTX3L,F2RL1,ERAP1,CEBPB,CXCL10,CXCL8,LPL,SPHK1,TNIP1,IL23R,SEMA6D,CSF1,PLAUR,PLSCR1,PSMB10,TGFBR2,STAT1,TGM2,AGT,PTGS2,IFI16,PYHIN1,S100A14,GBP5,IFIT1,PLAU,PSMB9,PSMB8,GPR183,HLA-E,EDNRB,OPTN,DDX58,PSME1,LGMN,DDX60,LGALS9,IRF7,POLR3G,APOBEC3G,IL6,CXCR4,…
GO:0008544	Epidermis development	35	0.700332	bottom	0.0097	ks	9606.ENSP00000167586,9606.ENSP00000246635,9606.ENSP00000246662,9606.ENSP00000251645,9606.ENSP00000252242,9606.ENSP00000252244,9606.ENSP00000252250,9606.ENSP00000252252,9606.ENSP00000257192,9606.ENSP00000257198,9606.ENSP00000262738,9606.ENSP00000263946,9606.ENSP00000264474,9606.ENSP00000264634,9606.ENSP00000264716,9606.ENSP00000269576,9606.ENSP00000301653,9606.ENSP00000302216,9606.ENSP00000307240,…	KRT14,KRT13,KRT9,KRT31,KRT5,KRT1,KRT6C,KRT6B,DSG1,DSC1,CELSR1,PKP1,CSTA,WNT5A,FOSL2,KRT10,KRT16,ATOH1,KRT74,KRT17,KRT2,KRT26,KRT77,KRT19,LOR,SPRR1A,FLG,HRNR,CLIC4,CDSN,KRT6A,TGM3,FLG2,SPRR2A,LIPN
GO:0030855	Epithelial cell differentiation	50	0.678212	bottom	0.0052	ks	9606.ENSP00000167586,9606.ENSP00000246635,9606.ENSP00000246662,9606.ENSP00000251645,9606.ENSP00000252242,9606.ENSP00000252244,9606.ENSP00000252250,9606.ENSP00000252252,9606.ENSP00000257192,9606.ENSP00000257198,9606.ENSP00000259365,9606.ENSP00000263946,9606.ENSP00000264474,9606.ENSP00000264634,9606.ENSP00000264716,9606.ENSP00000264832,9606.ENSP00000265734,9606.ENSP00000269576,9606.ENSP00000293894,…	KRT14,KRT13,KRT9,KRT31,KRT5,KRT1,KRT6C,KRT6B,DSG1,DSC1,TMOD1,PKP1,CSTA,WNT5A,FOSL2,ICAM1,CDK6,KRT10,SOX8,PDPN,F2RL1,KRT16,ATOH1,CEBPB,KRT74,KRT17,KRT2,KRT26,KRT77,TDRD7,ARID4A,KRT19,NUP210L,LOR,SPRR1A,FLG,HRNR,JUN,CLIC4,CDSN,B4GALT1,KRT6A,NFIB,TGM3,SPRR2A,WNT5B,LIPN,RDX,CXCR4,PROM1
GO:0080134	Regulation of response to stress	90	0.612385	bottom	0.0015	ks	9606.ENSP00000006053,9606.ENSP00000200453,9606.ENSP00000215794,9606.ENSP00000216802,9606.ENSP00000220751,9606.ENSP00000220809,9606.ENSP00000221452,9606.ENSP00000222553,9606.ENSP00000226574,9606.ENSP00000233057,9606.ENSP00000233156,9606.ENSP00000241014,9606.ENSP00000242351,9606.ENSP00000243346,9606.ENSP00000245907,9606.ENSP00000252244,9606.ENSP00000256497,9606.ENSP00000257604,9606.ENSP00000257770,…	CX3CL1,PPP1R15A,USP18,PSME2,RIPK2,PLAT,RELB,NAMPT,NFKB1,EIF2AK2,TFPI,MAPK8IP1,ZC3HAV1,NMI,C3,KRT1,EDEM1,TRAFD1,NT5E,HLA-F,SEMA7A,NLRC5,SAMHD1,HERC5,WNT5A,MGLL,CDK6,PML,PDCD4,GJA1,PDPN,DTX3L,F2RL1,ERAP1,SPIDR,MMP3,CEBPB,LPL,SPHK1,TNIP1,BID,FMN2,IL23R,TNFRSF12A,PLAUR,PLSCR1,FAS,PSMB10,STAT1,TGM2,AGT,PARK2,PTGS2,IFI16,PYHIN1,GBP5,IFIT1,PLAU,SYTL4,TRAF1,PSMB9,PSMB8,HLA-E,EDNRB,OPTN,DNAJA1,DDX58,PSME1…
